# Supplementary material for: Earth system instability amplified biogeochemical oscillations following the end-Permian mass extinction
Source: Nat Commun. 2025 Apr 18;16:3703. doi: 10.1038/s41467-025-59038-0 (PMC12008425; doi:10.1038/s41467-025-59038-0)
Supplement: Supplementary file 3 — Supplementary Dataset 1 [file 41467_2025_59038_MOESM3_ESM.xlsx]

## Sheet: Age tied points
Age tied points (Ma)	Bio-zones	Boundary of stages (substages)
237	Conod. Zone: Paragondolella intermedia	Ladinian-Carnian
241.46	Ammo. Zone: Eoprotrachyceras curionii	Anisian-Ladinian
244.99	Ammo. Zone: Kocaella	Aegean-Bithynian
246.8	Conod. Zone: Chiosella timorensis	Olenekian-Anisian
248.1	C. Zone: Novispathodus. pingdingshanensis	Smithian-Spathian
249.88	Conod. Zone: Novispathodus waageni	Induan-Olenekian
250.5	Conod. Zone: Neospathodus Dieneri
250.9	Conod. Zone: Sweetospathodus kummeli	Griesbachian-Dieneran
251.87	Conod. Zone: Isarcicella isarcica
251.902	Conod. Zone: Hindeodus parvus	Permian-Triassic
251.941	Mass extinction level (base of "Boundary Clay")
251.951	Conod. Zone: Clarkina meishanensis
252.064	Conod. Zone: Clarkina yini
253.253	Conod. Zone: Clarkina changxingensis
254.14	Conod. Zone: Clarkina wangi	Wuchiapingian-Changhsingian
258.2	Conod. Zone: C .asy.
258.6	Conod. Zone: C .duk.
259.1	Conod. Zone: Clarkina postbitteri postbitteri	Guadalupian-Lopingian
260.1	Conod. Zone: J. gran.
260.6	Conod. Zone: J. xuah.
261.2	Conod. Zone: J. altud.
262	Conod. Zone: J. shann.
265.1	Conod. Zone: Jinogondolella postserrata	Wordian-Capitanian
266	Bottom Penglaitan section

## Sheet: d13C-sections-refs
No	Sections	Locations			Reference
		modern	paleo	age (Ma)
1	Shangsi	Sichuan, S.China	E.Paleotethys	251-260	Shen-2013, Riccardi-2007: http://dx.doi.org/10.1016/j.epsl.2013.05.020, doi:10.1016/j.palaeo.2006.11.010
2	Chaohu	Anhui, S.China	E.Paleotethys	247-251.9	Tong-2007: DOI: 10.1002/gj.1084
3	Hushan	Jiangsu, S.China	E.Paleotethys	249.5-251.9	Tong-2007: DOI: 10.1002/gj.1084
4	Jiarong	Guizhou, S.China	E.Paleotethys	247.8-248.9	Zhao-2019:https://doi.org/10.1016/j.palaeo.2019.109393
5	Meishan	Zhejiang, S.China	E.Paleotethys	250-254	Tong-2007, Burgess-2014: DOI: 10.1002/gj.1084, www.pnas.org/lookup/suppl/doi:10. 1073/pnas.1317692111
6	Guandao	Guizhou, S.China	E.Paleotethys	237-252	Meyer-2011, Lehrmann-2015:Meyer-2011:doi:10.1016/j.epsl.2010.12.033, http://dx.doi.org/10.1016/j.jseaes.2015.04.030
7	Bianyang	Guizhou, S.China	E.Paleotethys	239-251.8	Meyer-2011:doi:10.1016/j.epsl.2010.12.033
8	Mingtang	Guizhou, S.China	E.Paleotethys	245-250.5	Song-2013:http://dx.doi.org/10.1016/j.gloplacha.2012.10.023
9	Shitouzhai	Guizhou, S.China	E.Paleotethys	247-249.5	Lyu-2019: https://doi.org/10.1016/j.earscirev.2019.01.010
10	Dukou	Sichuan, S.China	E.Paleotethys	251.3-261	Shen-2013: http://dx.doi.org/10.1016/j.epsl.2013.05.020
11	Zuodeng	Guangxi, S.China	E.Paleotethys	245-259	Tong-2007, Zhang-2019: DOI: 10.1002/gj.1084, https://doi.org/10.1016/j.earscirev.2018.10.012
12	Dawen	Guizhou, S.China	E.Paleotethys	248.4-252.2	Meyer-2011:doi:10.1016/j.epsl.2010.12.033
13	Dajiang	Guizhou, S.China	E.Paleotethys	237-252.7	Meyer-2011:doi:10.1016/j.epsl.2010.12.033
14	Yangou	Jiangxi, S.China	E.Paleotethys	251-252	Zhao-2021: https://doi.org/10.1016/j.gloplacha.2021.103583
15	Spiti Valley (Mud+Lingti+Guling)	Himachal Pradesh, India	S. Neotethys	247.7-251.8	Stebbins:https://doi.org/10.1016/j.earscirev.2018.09.007
16	Mud/Muth (spiti)	Himachal Pradesh, India	S. Neotethys	241.4-251.6	Sun-2021:https://doi.org/10.1016/j.gloplacha.2020.103363
17	Losar	Himachal Pradesh, India	S. Neotethys	245-251.9	Galfetti-2007a:doi:10.1016/j.palaeo.2006.08.014
18	Guryul Ravine	Kashmir, N. India	S. Neotethys	247.8-252	Wang-2019:https://doi.org/10.1016/j.epsl.2019.02.026
19	Salt & Surghar Range	Daud Khel, N. Pakistan	S. Neotethys	247.5-252	Hermann-2011:doi:10.1016/j.sedgeo.2010.11.003
20	Tulong	Tibet, China	S. Neotethys	246.8-252	Brühwiler-2009; An-2020:doi:10.1016/j.sedgeo.2009.10.003; doi.org/10.3799/dpkx.2020.085
21	Kuh-e-Ali Bashi	Azerbaijan, NW.Iran	C.Paleotethys	251.5-253.5	Schobben-2014:http://dx.doi.org/10.1016/j.gr.2013.07.019
22	Zal	Azerbaijan, NW.Iran	C.Paleotethys	247-256	Zhang-2018: DOI: 10.1126/sciadv.1602921
23	Abadeh	Isfahan, C. Iran	C.Paleotethys	248-259	Horacek-2007a, Shen-2013, Chen-2020: doi:10.1016/j.palaeo.2006.11.052, http://dx.doi.org/10.1016/j.epsl.2013.05.020, https://doi.org/10.1016/j.palaeo.2020.109973
24	Shahreza	Isfahan, C. Iran	C.Paleotethys	251.5-253.8	Korte-2004b
25	Kisejin	Abegarm, NW.Iran	C.Paleotethys	251.5-253	Maaleki-Moghadam-2019:https://doi.org/10.1016/j.palaeo.2018.12.007
26	Taškent	Aladag Nappe, Turkey	W. Tethys	243-252	Lau-2016: doi:10.1073/pnas.1515080113
27	Çürük dağ	Turkey	W. Tethys	251.4-253	Richoz-2006, Clarkson-2013: http://dx.doi.org/10.1016/j.gr.2012.10.002
28	Bálvány N & E	Bűkk, N. Hungary	W.Paleotethys	251.5-252	Schobben-2017:http://dx.doi.org/10.1016/j.palaeo.2017.02.025
29	Pufels/Bulla	S. Alps, Italy	W.Paleotethys	249-252	Horacek-2007b, Korte-2010: doi:10.1016/j.palaeo.2006.11.049, doi:10.1016/j.jseaes.2009.08.012
30	L'Om Picol/Uomo	S. Alps, Italy	W.Paleotethys	247.5-252	Horacek-2007b: doi:10.1016/j.jseaes.2009.08.012
31	Lungenfrischgraben	S. Alps, Italy	W.Paleotethys	247-251.9	Horacek-2010:doi:10.1016/j.palaeo.2010.02.016
32	Trudener Bach	S. Alps, Italy	W.Paleotethys	247.9-249.1	Horacek-2010:doi:10.1016/j.palaeo.2010.02.016
33	GK-1	Southern Alps, Austria	W.Paleotethys	250.2-253	Zhang-2020:https://doi.org/10.1016/j.gca.2020.01.032
34	Plavno	S. Alps, Croatia	W.Paleotethys	246.4-252	Aljinović-2018:https://doi.org/10.1007/s12583-018-0787-3
35	Idrija–Žiri	Žiri, Slovenia	W.Paleotethys	247.6-250	Chen-2016: http://dx.doi.org/10.1016/j.palaeo.2015.12.013
36	Radio Tower	Oman	SW. Neotethys	246.9-248	Chen-2019:https://doi.org/10.1016/j.earscirev.2019.03.004
37	Wadi Maqam	Oman	SW. Neotethys	248.2-253	Richoz-2006, Clarkson-2013: http://dx.doi.org/10.1016/j.gr.2012.10.002
38	Wadi Wasit South	Oman	SW. Neotethys	248.4-252	Richoz-2006, Clarkson-2013: http://dx.doi.org/10.1016/j.gr.2012.10.002
39	Baid (Wadi Alwa)	Oman	SW. Neotethys	249.6-254	Richoz-2006, Clarkson-2013: http://dx.doi.org/10.1016/j.gr.2012.10.002
40	Wadi wasit	Oman	SW. Neotethys	251.4-252	Krystyn-2003:doi:10.1016/S0031-0182(02)00670-3
41	Wadi Sahtan	Oman	SW. Neotethys	248-253	Richoz-2006, Clarkson-2013: http://dx.doi.org/10.1016/j.gr.2012.10.002
42	Musandam	UAE	SW. Neotethys	246-255	Clarkson-2013: http://dx.doi.org/10.1016/j.gr.2012.10.002
43	Hot springs	Idaho, USA	W. Pangea	247.6-251.9	Caravaca-2017: http://dx.doi.org/10.1016/j.gloplacha.2017.05.005
44	Spruce mountain & Confusion range	W. USA	W. Pangea	248-253.5	Saltzman-2013:doi:10 1130/G33906 1
45	Mineral Mountains	W. USA	W. Pangea	248.2-249.5	Thomazo-2016:doi: 10.1111/gbi.12174
46	Jesmond	British Columbia, Canada	mid-Panthalassa	246.7-248.2	Zhang-2019:https://doi.org/10.1016/j.earscirev.2018.10.012
47	Kamura	Shioinouso, Japan	Panthalassa	248.2-251.9	Zhang-2019, Horacek-2009:doi:10.1016/j.jseaes.2008.05.005, http://dx.doi.org/10.1016/j.palaeo.2017.09.001
Uranium isotopes
1	Jiarong	Guizhou, S.China	E.Paleotethys	Zhao-2019:https://doi.org/10.1016/j.palaeo.2019.109393
2	Zuodeng	Guangxi, S.China	E.Paleotethys	Zhang-2019: https://doi.org/10.1016/j.earscirev.2018.10.012
3	Dawen	Guizhou, S.China	E.Paleotethys	Brennecka-2011:doi/10.1073/pnas.1106039108
4	Guandao	Guizhou, S.China	E.Paleotethys	Lau-2016:doi/10.1073/pnas.1515080113
5	Dajiang	Guizhou, S.China	E.Paleotethys	Lau-2016:doi/10.1073/pnas.1515080113
6	Taškent	Aladag Nappe, Turkey	W. Tethys	Lau-2016: doi:10.1073/pnas.1515080113
7	Zal	Azerbaijan, NW.Iran	C.Paleotethys	Zhang-2018: DOI: 10.1126/sciadv.1602921
8	GK-1	Southern Alps, Austria	W.Paleotethys	Zhang-2020:https://doi.org/10.1016/j.gca.2020.01.032
9	Jesmond	British Columbia, Canada	mid-Panthalassa	Zhang-2019:https://doi.org/10.1016/j.earscirev.2018.10.012
10	Kamura	Shioinouso, Japan	Panthalassa	Zhang-2018:https://doi.org/10.1130/G39695.1

## Sheet: d13C-data
Reference	Section	lithology	d13Ccarb	d18O	Depth	Age
Tong-2007	Chaohu	| |	-4.32161		-33.6838	251.9
	West Pingdingshan		-5.76884		-33.0654	251.882
	majiashan		-4.44221		-32.5165	251.866
			-4.84422		-31.6716	251.841
		| |	-5.16583		-31.0383	251.822
			-3.75879		-30.2757	251.799
			-4.1608		-29.4309	251.774
			-3.8392		-28.789	251.755
		| |	-5.84925		-28.2844	251.74
			-2.39196		-26.8569	251.698
			-4.80402		-26.2513	251.68
			-4		-25.178	251.649
		| |	-3.8794		-24.2199	251.62
			-4		-23.4776	251.598
			-3.11558		-22.9345	251.582
			-3.79899		-21.5621	251.542
		| |	-2.95477		-21.3384	251.535
			-2.71357		-20.5913	251.513
			-2.35176		-20.1614	251.5
			-1.90955		-18.9865	251.466
		| |	-2.11055		-17.714	251.428
			-1.74874		-16.9653	251.406
			-1.62814		-16.2198	251.384
			-2.11055		-15.376	251.359
		| |	-2.11055		-14.6321	251.337
			-1.42714		-13.7729	251.312
			-1.62814		-12.8191	251.283
			-1.18593		-12.3882	251.271
		| |	-1.30653		-11.5396	251.246
			-1.94975		-10.9106	251.227
			-2.39196		-9.53492	251.186
			-1.66834		-8.67515	251.161
		| |	-1.54774		-7.61085	251.13
			-2.35176		-6.87764	251.108
			-1.82915		-6.02054	251.083
			-1.66834		-4.9557	251.051
		| |	-1.78894		-3.89461	251.02
			-1.34673		-3.46365	251.007
			-1.70854		-2.6183	250.982
			-1.42714		-1.55186	250.95
		| |	-1.54774		-0.703304	250.925
			-0.904523		0.1554	250.9
			-0.582915		3.13523	250.826
			-0.623116		6.32279	250.747
		| |	-1.22613		7.59002	250.716
			-1.34673		9.39501	250.671
			-0.984925		11.1001	250.629
			-0.984925		12.4816	250.595
		| |	-0.301508		14.191	250.553
			-0.0201005		16.5327	250.495
			0.502513		18.7713	250.439
			0.341709		21.1071	250.381
		| |	0.422111		23.3399	250.326
			0.703518		25.0439	250.284
			-0.38191		28.1113	250.208
			0.462312		31.2044	250.132
		| |	0.140704		32.7942	250.092
			-0.38191		34.275	250.056
			0.502513		36.0933	250.011
			1.34673		36.3171	250.005
		| |	1.14573		37.4834	249.976
			-2.71357		38.3885	249.954
			1.02513		39.0758	249.937
			0.38191		39.7049	249.921
		| |	0.703518		40.5593	249.9
			0.542714		41.7262	249.821
			-0.221106		42.1411	249.793
			-0.341709		43.2022	249.721
		| |	-0.904523		43.9386	249.672
			-0.78392		44.6841	249.621
			-2.59296		45.5102	249.565
			-2.51256		46.2552	249.515
		| |	-3.47739		47.0925	249.458
			-3.9598		47.83	249.408
			-4		48.5734	249.358
			-2.43216		49.2318	249.314
		| |	-3.9598		50.0617	249.258
			-3.35678		51.8763	249.135
			-4.28141		52.7142	249.078
			-3.47739		54.744	248.941
		| |	-4.40201		55.7944	248.87
			-4		56.4373	248.826
			-2.91457		57.1956	248.775
			-3.39698		57.8269	248.733
		| |	-2.83417		59.3221	248.631
			-4.02066		59.83	248.597
			-2.67337		60.5995	248.545
			-1.67775		60.8927	248.525
		| |	-2.45831		61.5303	248.482
			-3.07538		61.9757	248.452
			-3.07453		62.0616	248.446
			-2.59296		62.6197	248.408
		| |	-3.033		63.1243	248.374
			-2.55276		63.5767	248.344
			-2.08753		63.762	248.331
			-1.92293		64.2933	248.295
		| |	-1.05961		65.0372	248.245
			-0.422111		65.3053	248.227
			-0.703518		66.258	248.162
			4.36566		66.525	248.144
		| |	3.8392		66.8497	248.122
		| |	1.9003		67.4814	248.08
		|	3.8732		68.2253	248.029
		| |	4.20101		68.6611	248
		|	2.84633		69.5005	247.973
		| |	3.95609		69.9256	247.96
		|	3.51759		70.6711	247.937
		| |	4.24425		71.0946	247.923
		|	3.13479		71.4134	247.913
		| |	3.62807		71.7322	247.903
		|	3.01202		72.6886	247.873
		| |	4.48241		72.703	247.872
		|	3.29983		73.0074	247.863
		| |	1.69726		73.4325	247.849
		|	2.72496		74.1764	247.826
		| |	2.06761		74.6015	247.812
		|	2.51983		75.0266	247.799
		| |	3.30092		75.6642	247.779
		|	3.42456		76.5143	247.752
		| |	3.58929		77.3645	247.725
		|	2.89075		77.577	247.718
		| |	3.13754		78.1084	247.702
		|	2.27457		78.2147	247.698
		| |	-2.40993		79.2774	247.665
		|	-0.149346		80.0213	247.641
		| |	0.302884		80.4463	247.628
		|	0.344242		81.084	247.608
		| |	1.16638		81.6153	247.591
		|	0.54994		81.6153	247.591
		| |	1.0844		82.1467	247.574
		|	0.838091		82.7843	247.554
		| |	0.509499		83.2094	247.54
		|	2.15368		84.0595	247.514
		| |	1.04418		84.2721	247.507
		|	0.838877		84.6971	247.493
		| |	-1.38		85.441	247.47
		|	-1.09219		85.7598	247.46
		| |	-0.47558		86.1849	247.446
		|	-0.886408		86.5037	247.436
		| |	-1.87267		86.61	247.433
		|	-1.33824		87.0351	247.42
		| |	-0.844788		87.779	247.396
		|	-2.11854		88.3103	247.379
		| |	-1.00891		88.4166	247.376
		|	-2.36472		89.2667	247.349
		| |	-2.48775		89.9044	247.329
		|	-0.761591		90.2232	247.319
		| |	-0.555981		90.542	247.309
		|	-1.8707		91.3921	247.282
		| |	-1.45965		91.6047	247.275
		|	-0.34989		92.0298	247.262
		| |	-1.0483		92.5611	247.245
		|	-2.0343		93.305	247.222
		| |	-1.7465		93.6238	247.211
		|	-1.12979		94.2614	247.191
		| |	-0.307659		94.7928	247.175
		|	-0.882958		94.899	247.171
		| |	-0.225074		95.7492	247.144
		|	-1.25221		96.3868	247.124
		| |	-0.841119		96.7056	247.114
		|	-1.3341		97.1307	247.101
		| |	-2.81329		97.7683	247.081
		|	-0.67595		98.6185	247.054
		| |	-1.53866		99.3624	247.03
		|	-1.12752		99.7875	247.017
		| |	1.42046		99.8937	247.013
		|	0.639818		100.319	247
Shen-2013	Shangsi	- - - -…	-0.584	-6.613	108.748	251.5
		| |	-0.875	-6.33	107.795	251.573
		|	-1.208	-6.556	107.176	251.621
		| |	-1.515	-5.936	106.699	251.658
		|	-1.505	-6.232	106.223	251.694
		… - - - -	-1.878	-6.463	105.889	251.72
		- - - -…	-1.723	-5.76	105.8	251.727
		… - - - -	-1.733	-5.223	105.3	251.765
		- - - -…	-1.933	-4.9	104.9	251.796
		… - - - -	-2.001	-5.143	104.85	251.8
		- - - -…	-1.901	-4.595	104.8	251.804
		… - - - -	-2.58	-4.894	104.6	251.819
		- - - -…	-3.739	-6.704	104.2	251.85
		… - - - -	-1.671	-3.483	103.8	251.859
		- - - -…	-1.422	-2.851	103.45	251.866
		… - - - -	-1.354	-3.265	103.15	251.872
		- - - -…	-2.224	-5.269	103	251.876
		… - - - -	-2.341	-5.315	102.95	251.877
		- - - -…	-1.912	-4.798	102.7	251.882
		… - - - -	-2.668	-4.499	102.25	251.892
		- - - -…	-1.675	-5.228	101.9	251.899
		… - - - -	-1.298	-4.779	101.65	251.904
		- - - -…	-1.403	-4.138	101.5	251.907
		… - - - -	-1.469	-5.181	101.3	251.912
		- - - -…	-1.333	-5.671	100.75	251.923
		… - - - -	-0.62	-5.112	100.5	251.929
		- - - -…	-1.284	-6.729	100.25	251.934
		… - - - -	-1.162	-7.302	100.13	251.937
		- - - -…	-0.565	-7.448	100.13	251.937
		… - - - -	-0.314	-5.368	99.77	251.944
		- - - -…	-0.177	-4.763	99.73	251.945
		… - - - -	1.506	-5.296	99.5985	251.948
		- - - -…	1.092	-7.967	99.5032	251.95
		… - - - -	2.644	-4.951	98.836	252.109
		- - - -…	2.786	-5.965	98.6454	252.155
		… - - - -	2.582	-6.009	98.4548	252.2
		- - - -…	2.728	-4.168	98.3118	252.234
		… - - - -	2.133	-5.963	98.0068	252.307
		- - - -…	2.653	-5.7	97.9306	252.325
		… - - - -	2.582	-7.065	97.7876	252.359
		- - - -…	2.929	-3.466	97.597	252.405
		… - - - -	2.046	-6.191	97.5017	252.427
		- - - -…	2.814	-5.342	97.3111	252.473
		… - - - -	2.354	-4.96	96.8059	252.593
		- - - -…	3.349	-4.133	96.4914	252.668
		… - - - -	2.421	-6.527	96.358	252.7
		- - - -…	2.838	-5.024	96.1674	252.745
		| |	3.203	-7.62	95.9386	252.8
		|	3.17	-3.454	95.7385	252.848
		| |	2.469	-7.739	95.5288	252.898
		|	3.369	-6.612	95.281	252.957
		| |	3.099	-7.458	94.9569	253.034
		|	2.985	-4.968	94.7377	253.086
		| |	2.926	-6.351	94.5757	253.125
		|	2.782	-3.054	94.2612	253.2
		| |	2.75	-4.166	94.0515	253.25
		|	2.743	-3.342	93.7846	253.279
		| |	2.686	-4.068	93.6893	253.289
		|	2.647	-3.5	93.4987	253.309
		| |	3.163	-7.505	93.3081	253.33
		|	2.425	-4.883	93.0889	253.353
		| |	3.608	-4.529	92.8792	253.375
		|	3.016	-6.666	92.4026	253.426
		| |	2.066	-4.724	92.1262	253.456
		|	1.348	-3.786	91.9451	253.475
		| |	1.233	-6.66	91.7831	253.493
		|	2.049	-7.313	91.5925	253.513
		| |	0.648	-4.194	91.3066	253.544
		|	0.794	-5.48	91.1159	253.564
		| |	1.295	-6.373	90.9253	253.584
		|	1.444	-7.923	90.7824	253.6
		| |	0.726	-5.636	90.5155	253.628
		|	1.287	-4.245	90.2582	253.656
		| |	-0.263	-6.369	90.0199	253.681
		|	0.993	-2.646	89.7816	253.707
		| |	0.913	-6.779	89.3813	253.75
		|	-0.66	-6.514	89.1144	253.778
		| |	-1.526	-4.386	88.5712	253.836
		|	-0.307	-5.96	88.2567	253.87
		| |	-0.371	-7.598	87.8754	253.911
		|	0.658	-8.294	87.5418	253.946
		| |	0.729	-6.693	86.97	254.007
		|	0.646	-6.596	86.2552	254.084
		| |	0.629	-7.869	86.0169	254.109
		|	1.449	-7.668	85.7786	254.135
		| |	-0.532	-8.036	85.731	254.14
		|	-2.132	-7.609	85.2544	254.167
		| |	-0.918	-7.997	84.9208	254.186
		|	-4.043	-5.181	84.349	254.219
		| |	-2.195	-6.178	84.044	254.236
		|	-0.199	-5.032	83.7295	254.254
		| |	-3.12	-4.066	83.62	254.26
		|	0.035	-5.891	83.11	254.289
		| |	-0.763	-6.633	82.6	254.318
		- | - | -	-2.88	-5.478	82.29	254.336
		- | -	-1.41	-6.008	81.58	254.376
		- | - | -	-1.764	-6.386	81.07	254.406
		- | -	-1.702	-5.003	80.56	254.435
		- | - | -	-0.323	-5.149	80.05	254.464
		- | -	-0.796	-5.964	79.54	254.493
		- | - | -	-0.298	-5.988	78.01	254.58
		- | -	0.032	-5.471	77.5	254.609
		- | - | -	0.845	-6.736	76.99	254.638
		- | -	0.24	-5.773	76.48	254.667
		- | - | -	-0.609	-5.551	75.97	254.696
		- | -	0.957	-5.137	75.46	254.725
		- | - | -	0.886	-6.996	74.95	254.754
		- | -	0.971	-6.502	74.44	254.783
		- | - | -	1.342	-6.278	73.93	254.812
		- | -	1.017	-6.643	73.42	254.841
		- | - | -	1.586	-7.321	72.91	254.87
		- | -	1.32	-6.886	72.4	254.899
		- | - | -	1.589	-7.194	71.89	254.929
		- | -	2.058	-7.259	71.38	254.958
		- | - | -	2.221	-5.045	70.87	254.987
		- | -	2.705	-4.757	70.36	255.016
		- | - | -	2.692	-3.199	69.85	255.045
		- | -	2.214	-5.299	69.34	255.074
		- | - | -	3.178	-3.828	68.83	255.103
		- | -	2.453	-6.227	68.32	255.132
		- | - | -	3.4	-3.296	67.81	255.161
		- | -	3.411	-7.455	67.3	255.19
		Si | Si | Si	3.339	-5.007	66.79	255.219
		Si | Si	3.339	-7.664	66.28	255.248
		Si | Si | Si	1.773	-4.343	66.2402	255.25
		Si | Si	1.531	-7.62	65.573	255.288
		Si | Si | Si	2.542	-3.679	64.5246	255.348
		Si | Si	2.667	-6.92	61.0934	255.544
		Si | Si | Si	3.57	-5.316	58.806	255.674
		Si | Si	3.476	-5.273	56.5186	255.804
		Si | Si | Si	3.23	-3.861	54.5171	255.918
		Si | Si	3.657	-6.636	50.7047	256.135
		Si | Si | Si	3.597	-6.26	48.7032	256.249
		Si | Si	3.65	-5.139	47.6548	256.309
		Si | Si | Si	3.071	-6.615	45.558	256.429
		Si | Si	3.053	-7.084	43.0799	256.57
		Si | Si | Si	3.837	-5.369	40.03	256.744
		Si | Si	4.524	-6.804	38.9816	256.803
		Si | Si | Si	4.616	-8.791	37.0754	256.912
		Si | Si	4.846	-7.975	33.4537	257.118
		Si | Si | Si	4.771	-6.956	30.0225	257.314
		Si | Si	3.898	-6.411	24.3039	257.639
		Si | Si | Si	4.462	-7.103	21.4447	257.802
		Si | Si	4.959	-8.688	16.6792	258.074
		Si | Si | Si	4.761	-5.036	15.7261	258.128
		Si | Si	4.816	-4.784	12.6762	258.302
		Si | Si | Si	4.835	-6.269	8.48255	258.541
		Si | Si	3.641	-6.834	6.0045	258.682
		Si | Si | Si	3.536	-6.237	4.47955	258.769
		Si | Si	2.909	-5.255	2.57336	258.877
		| |	2.247	-5.033	-1.33433	259.1
		|	2.157	-3.327	-2.53	259.168
		| |	1.25	-5.517	-3.01	259.195
		|	3.774	-4.838	-3.14522	259.203
		| |	4.538	-4.784	-3.22	259.207
		|	5.241	-3.362	-4.14	259.26
		| |	3.433	-2.986	-4.85	259.3
		|	3.455	-4.175	-5.14672	259.317
		| |	3.037	-3.651	-5.56	259.341
		|	2.756	-4.959	-5.86	259.358
		| |	4.781	-4.855	-6.26	259.381
		|	4.103	-5.586	-6.38574	259.388
		| |	3.055	-3.385	-6.56	259.398
		|	3.696	-5.748	-6.9	259.417
		| |	4.425	-3.385	-7.37	259.444
		|	4.977	-3.77	-7.87	259.472
		| |	3.442	-6.659	-8.07	259.484
		|	4.576	-4.378	-8.10131	259.486
		| |	3.17	-5.74	-8.38	259.501
		|	3.355	-2.52	-8.88	259.53
		| |	4.145	-2.884	-9.18	259.547
		|	5.298	-6.113	-9.59	259.57
		| |	2.724	-3.861	-9.72158	259.578
		|	5.287	-4.353	-9.89	259.587
		| |	3.293	-2.69	-10.39	259.616
		| |	4.138	-4.759	-10.6	259.628
		|	4.011	-3.625	-11.0559	259.654
		| |	3.078	-2.684	-11.9	259.702
		|	3.576	-3.518	-11.9137	259.703
		| |	3.344	-4.141	-12.4	259.73
		|	3.629	-4.313	-12.62	259.743
		| |	3.901	-3.43	-13.43	259.789
		|	3.901	-3.406	-13.6293	259.8
		| |	4.566	-2.835	-13.93	259.818
		|	3.575	-3.193	-14.44	259.847
		| |	4.574	-2.656	-14.94	259.875
		|	3.752	-2.131	-15.45	259.904
		| |	4.662	-2.268	-15.95	259.933
		|	3.969	-2.321	-16.46	259.962
		| |	4.815	-3.96	-16.5839	259.969
		|	4.12	-2.12	-16.96	259.99
		| |	4.165	-2.251	-17.47	260.019
		|	4.568	-2.303	-17.97	260.048
		| |	4.486	-3.839	-18.48	260.077
		|	4.559	-4.914	-18.8713	260.099
		| |	4.902	-3.579	-18.98	260.105
		|	4.09	-4.616	-19.4432	260.132
		| |	4.093	-2.046	-19.49	260.134
		|	4.457	-3.106	-19.99	260.163
		| |	4.538	-2.743	-20.5	260.192
		| |	4.129	-2.947	-21	260.22
		|	3.179	-2.931	-21.51	260.249
		| |	4.216	-2.372	-22.01	260.278
		|	4.2	-2.137	-22.92	260.33
		| |	3.673	-3.742	-23.53	260.364
		|	4.322	-3.168	-24.03	260.393
		| |	4.587	-2.501	-24.54	260.422
		|	4.164	-3.11	-25.04	260.45
		| |	4.279	-4.327	-25.55	260.48
		|	4.311	-3.637	-26.05	260.508
		| |	5.404	-5.318	-26.56	260.537
		|	4.019	-5.694	-27.06	260.566
		| |	4.161	-4.03	-28.05	260.622
		|	5.974	-3.804	-28.58	260.652
		| |	5.258	-2.5	-29.08	260.681
		|	5.069	-3.095	-29.49	260.704
		| |	4.169	-5.487	-29.99	260.732
		|	5.039	-5.077	-31.08	260.795
		| |	5.764	-3.918	-31.51	260.819
Riccardi-2007	Shangsi	… - - - -	-0.825688		-17.931	254.5
		- - - -…	-0.733945		-16.8966	254.375
		… - - - -	-3.66972		-15.8621	254.249
		- - - -…	-1.10092		-14.9754	254.142
		… - - - -	0		-13.9409	254.016
		- - - -…	1.19266		-12.9064	253.891
		… - - - -	1.19266		-12.0197	253.784
		- - - -…	0.366972		-10.5419	253.604
		… - - - -	0.917431		-8.91626	253.407
		- - - -…	1.55963		-8.02956	253.3
		… - - - -	2.38532		-6.99507	253.118
		- - - -…	2.56881		-6.10837	252.962
		… - - - -	1.83486		-5.07389	252.781
		- - - -…	2.84404		-4.03941	252.599
		… - - - -	3.30275		-3.00493	252.417
		- - - -…	2.38532		-1.97044	252.236
		… - - - -	2.20183		-0.935961	252.054
		- - - -…	0.917431		-0.344828	251.95
		… - - - -	0.366972		-0.197044	251.946
		- - - -…	-0.917431		0.0985222	251.937
		… - - - -	-2.11009		0.246305	251.933
		- - - -…	-2.47706		1.133	251.907
		… - - - -	-1.46789		2.0197	251.88
		- - - -…	-3.85321		3.05419	251.85
		… - - - -	-3.57798		3.94089	251.838
		- - - -…	-1.83486		5.12315	251.822
		… - - - -	-2.20183		7.93103	251.785
		- - - -…	-1.10092		8.2266	251.781
		… - - - -	-1.46789		9.1133	251.769
		- - - -…	-1.00917		10	251.757
		… - - - -	-1.92661		17.0936	251.662
		- - - -…	-0.642202		20.0493	251.623
		… - - - -	-0.458716		45.0246	251.289
		- - - -…	0.183486		50.197	251.22
		… - - - -	0.733945		55.0739	251.113
		- - - -…	0.73		60.0985	251.004
		… - - - -	0.725		63.0542	250.939
		- - - -…	1.46789		75.1724	250.674
		… - - - -	1.46789		83.1527	250.5
Zhao-2019	jiarong	|	2.104	-5.73	2775	247.8
		| |	2.202	-5.674	2625	247.838
		|	1.926	-5.708	2525	247.863
		| |	2.301	-5.683	2375	247.9
		|	2.328	-5.76	2205	247.942
		| |	1.49	-6.455	2085	247.972
		|	2.462	-5.735	2035	247.985
		| |	2.376	-8.051	1995	247.995
		|	3.189	-6.74	1915	248.015
		| |			1815	248.04
		|	1.924	-7.126	1745	248.058
		| |	3.776	-6.163	1715	248.065
		|	3.684	-5.495	1645	248.083
		| |	3.733	-5.295	1620	248.089
		|	3.446	-5.309	1590	248.096
		| |	3.394	-6.274	1550	248.106
		|	3.412	-5.343	1530	248.111
		| |	2.867	-5.81	1520	248.114
		|	2.942	-4.928	1510	248.116
		| |	3.621	-5.285	1490	248.121
		|	2.925	-5.659	1460	248.129
		| |	3.043	-5.878	1410	248.141
		|	2.264	-5.9	1390	248.146
		| |	2.161	-6.31	1375	248.15
		|	1.75	-5.665	1355	248.161
		| |	1.095	-5.829	1335	248.172
		|	-0.715	-5.625	1305	248.188
		| |	-0.286	-5.286	1235	248.226
		|	-0.474	-6.555	1185	248.254
		| |	-1.257	-5.947	1080	248.311
		|	-1.494	-5.647	1060	248.322
		| |	-1.055	-5.662	1030	248.338
		|	-1.787	-6.341	1010	248.349
		| |	-1.135	-6.536	980	248.365
		|	-1.321	-6.478	950	248.382
		| |	-1.428	-6.656	920	248.398
		|	-1.655	-6.107	860	248.431
		| |	-3.151	-6.371	800	248.464
		|	-1.937	-5.872	720	248.507
		| |	-2.463	-6.717	570	248.589
		|	-2.042	-6.217	460	248.649
		| |	-2.256	-6.086	410	248.676
		|	-2.12	-5.943	360	248.704
		| |	-2.095	-5.95	300	248.736
		|	-2.047	-6.134	250	248.764
		| |	-2.631	-6.228	130	248.829
		|	-2.367	-5.936	80	248.856
		| |	-2.287	-6.25	40	248.878
		|	-2.137	-6.337	0	248.9
Sun-2021	Mud	| |	-2.61947		0.0910747	251.6
		|	-2.15929		0.186703	251.567
		| |	-2.26549		0.441712	251.479
		|	-1.76991		0.919854	251.315
			-1.41593		1.14299	251.238
			-1.76991		1.23862	251.205
			-1.20354		1.04736	251.271
			-1.13274		1.17486	251.227
			-1.59292		1.49362	251.117
			-0.60177		1.65301	251.063
			-1.02655		1.78051	251.019
			-1.30973		2.16302	250.887
			-0.637168		2.29053	250.843
			-1.02655		2.8643	250.646
			-1.45133		3.5337	250.415
			-0.353982		3.91621	250.284
			-0.884956		3.94809	250.273
		| |	-0.955752		4.23497	249.9
		|	-1.23894		4.26685	249.894
		| |	-0.743363		4.3306	249.883
		|	-1.13274		4.42623	249.865
		| |	-1.02655		4.52186	249.848
		|	-0.849558		4.52186	249.848
		| |	-0.566372		4.55373	249.842
		|	-0.106195		4.68124	249.819
		| |	-0.0707965		4.80874	249.796
		|	-0.778761		4.96812	249.767
		| |	-1.20354		5.03188	249.755
		|	-1.02655		5.1275	249.738
		| |	-1.13274		5.25501	249.715
		|	-1.41593		5.31876	249.703
		| |	-1.30973		5.41439	249.686
		|	-1.41593		5.54189	249.663
		| |	-2.37168		5.57377	249.657
		|	-2.0531		5.63752	249.646
		| |	-1.76991		5.70128	249.634
		|	-1.69912		5.82878	249.611
		| |	-1.80531		5.98816	249.582
		|	-1.9469		6.02004	249.576
		| |	-2.15929		6.11566	249.559
		| |	-2.19469		6.30692	249.524
		|	-2.37168		6.4663	249.495
		| |	-2.40708		6.78506	249.438
		|	-2.26549		6.88069	249.42
			-2.54867		7.32696	249.339
			-2.54867		7.51821	249.305
		| |	-2.65487		7.77322	249.258
			-2.65487		8.15574	249.189
			-2.79646		8.4745	249.131
		| |	-2.65487		8.76138	249.079
			-2.54867		9.04827	249.027
			-2.72566		9.52641	248.94
		| |	-2.93805		10.0046	248.854
			-2.83186		10.2596	248.808
			-2.76106		10.5783	248.75
		| |	-2.69027		10.7377	248.721
			-2.58407		11.184	248.64
			-2.47788		11.949	248.501
		| |	-2.76106		12.2678	248.443
			-2.51327		12.3953	248.42
			-2.26549		12.5546	248.391
		| |	-2.0885		12.6503	248.374
			-1.87611		12.9372	248.322
			-1.76991		13.2559	248.264
		| |	-1.41593		13.3834	248.241
			-0.743363		13.6066	248.201
			-0.707965		13.9572	248.137
		| |	-0.247788		14.1485	248.102
			0.60177		14.2441	248.085
			1.52212		14.5628	248.027
		| |	2.12389		14.786	247.987
			3.07965		14.8497	247.975
			3.50442		15.2322	247.906
		| |	3.57522		15.2641	247.9
			3.50442		15.3597	247.883
			3.32743		15.3916	247.877
		| |	3.22124		15.2641	247.9
			3.11504		15.3597	247.878
			2.86726		15.296	247.893
		| |	2.76106		15.5191	247.841
			1.87611		15.6148	247.819
			1.9823		15.7741	247.781
		| |	1.52212		15.7104	247.796
			1.20354		15.9973	247.73
		| |	0.424779		16.1566	247.693
		|	0.460177		16.4117	247.633
		| |	0.566372		16.571	247.596
		|	0.318584		16.7942	247.544
		| |	0.849558		16.9854	247.5
		|	0.814159		17.2404	247.488
		| |	0.283186		17.4636	247.478
		|	-0.212389		17.8142	247.462
		| |	-0.424779		18.133	247.447
		|	-0.389381		18.6111	247.425
		| |	-0.141593		19.2168	247.397
		|	-0.495575		19.4399	247.386
		| |	-0.778761		20.0137	247.36
		|	-0.672566		20.6193	247.332
		| |	-0.460177		21.0337	247.313
		|	-0.495575		21.6075	247.286
		| |	-0.955752		21.9262	247.271
		|	-0.849558		22.0219	247.267
		| |	-0.318584		22.5638	247.242
		|	-0.176991		23.2013	247.213
		| |	-0.389381		23.6157	247.193
		|	-0.176991		24.0619	247.173
		| |	-0.0707965		24.5401	247.151
		|	0.353982		25.1138	247.124
		| |	0.353982		25.6557	247.099
		|	0.743363		26.0701	247.08
		| |	0.884956		26.612	247.055
		|	0.99115		27.5364	247.012
		| |	0.849558		27.9827	246.991
		|	1.09735		28.4927	246.968
		| |	0.955752		29.0027	246.944
		|	1.34513		29.3852	246.927
		| |	1.52212		29.5128	246.921
		|	1.73451		29.6403	246.915
		| |	1.62832		29.959	246.9
		|	1.84071		30.214	246.836
			2.0531		30.4372	246.78
			2.19469		30.6603	246.724
		| |	2.51327		30.6284	246.732
			2.69027		30.5328	246.756
			2.90265		30.6603	246.724
		| |	3.00885		30.6922	246.716
			3.15044		30.8197	246.684
			3.18584		30.7559	246.7
		| |	3.36283		30.8197	246.664
			3.43363		30.7878	246.682
			3.39823		31.0109	246.556
		| |	3.11504		30.9472	246.592
			3.00885		31.0428	246.538
			2.0177		31.0747	246.52
		| |	1.41593		31.1066	246.502
			1.16814		31.2659	246.411
			1.45133		31.4253	246.321
		| |	1.80531		31.4891	246.285
			2.79646		31.6485	246.195
			2.76106		31.9035	246.051
		| |	1.87611		32.0947	245.942
			1.9115		32.4135	245.762
			2.58407		32.8279	245.528
		| |	1.76991		32.9554	245.455
			1.52212		33.0829	245.383
			1.30973		33.1148	245.365
		| |	2.0177		33.2741	245.275
			1.41593		33.4016	245.203
			1.41593		33.4654	245.167
		| |	0.99115		33.561	245.113
			1.27434		33.6885	245.041
			1.09735		33.9117	244.914
		| |	0.99115		34.4217	244.626
			1.02655		34.6448	244.499
			1.09735		34.7723	244.427
		| |	0.743363		35.0273	244.283
			0.495575		35.1548	244.211
			0.707965		35.378	244.084
		| |	1.20354		35.7286	243.886
			0.99115		35.888	243.796
			1.09735		36.2067	243.616
		| |	1.27434		36.3661	243.525
			0.99115		36.8443	243.255
			0.99115		36.9399	243.201
		| |	1.27434		37.1949	243.056
			1.52212		37.3862	242.948
			1.16814		37.4818	242.894
		| |	1.13274		37.5774	242.84
			1.09735		37.8962	242.659
			1.16814		40.1275	241.397
		| |	1.13274		40.8288	241
Stebbins-2019b	Spiti valley-AL2-6	| |	-4.8	-9.6	0.01	251.9
	AL2-7	|	-5.7	-8	0.11	251.818
	G-1		-3.4		0.125	251.806
	AL2-8	| |	-4.7	-7.9	0.25	251.704
	L-1	|	-2		0.35	251.622
	AL2-9		-4.2	-9.6	0.37	251.606
	G-2	| |	-1.4		0.5	251.5
	L-2	|	-1.1		0.575	251.465
	AL2-11		-0.3	-3.9	0.58	251.463
	G-3	| |	-0.8		0.68	251.416
	AL2-12	|	-2.1	-11.4	0.69	251.412
	AL2-13		-1.3	-10.1	0.75	251.384
	AL2-14	| |	-3.5	-6.3	0.84	251.342
	AL2-15	|	-1.6	-7.7	0.94	251.295
	AL2-16		-2	-11.3	1.03	251.253
	L-3	| |	-0.2		1.15	251.198
	G-4	|	-1.4		1.23	251.16
	AL2-19		-2.2	-18.2	1.32	251.119
	AL2-21	| |	-2.4	-15.4	1.53	251.021
	AL2-24	|	-5.6	-11.5	1.93	250.835
	AL2-25		-1.5	-14.3	2.04	250.784
	AL2-26	| |	-3.7	-11	2.18	250.719
	AL2-27	|	-2.4	-11.8	2.26	250.681
	AL2-31		-5.8	-12.9	2.66	250.495
	AL2-32	| |	-3.5	-8.3	2.76	250.449
	L-4	|	-2.1		3	250.337
	L-5		-2		3.35	250.174
	AL2-36	| |	-2.4	-12	3.73	249.998
	AL2-37	|	-2.6	-9.7	3.94	249.9
	AL2-44		0.2	-11.2	4.25	249.846
	L-6	| |	-2		4.28	249.841
	AL2-45	|	0.7	-6.2	4.32	249.834
	AL2-46		-2.3	-9.1	4.41	249.818
	AL3-12A	| |	-0.2	-6.1	4.46	249.809
	AL3-12B	|	-0.6	-5.5	4.55	249.793
	L-7		-2.1		4.62	249.781
	AL3-12C	| |	-0.5	-7.4	4.63	249.779
	AL3-13A	|	1.1	-9.6	4.73	249.762
	AL3-13B		-0.7	-10.2	4.84	249.743
	AL3-13C	| |	-0.4	-10	4.96	249.722
	AL3-14A	|	-1.3	-9	5.12	249.694
	AL3-14B		-0.9	-9.6	5.24	249.673
	AL3-14C	| |	-1.3	-9.9	5.34	249.655
	AL3-15A	|	-0.9	-9.9	5.45	249.636
	AL3-15B		-1.6	-9.6	5.5	249.628
	AL3-15C	| |	-1.5	-9.7	5.54	249.621
	AL3-16A	|	-1.7	-9.7	5.58	249.614
	AL3-16B		-1.7	-9.7	5.63	249.605
	AL3-16C	| |	-2	-10.1	5.69	249.594
	AL2-47	|	-2.2	-9.7	5.78	249.579
	AL2-48		-2.1	-9.6	5.94	249.551
	AL2-49	| |	-2.1	-9.6	6.07	249.528
	AL2-50	|	-2.5	-10.4	6.28	249.491
	AL2-51		-2.5	-9.1	6.41	249.469
	AL2-52	| |	-3.4	-8.7	6.56	249.442
	AL2-53	|	-2.3	-9.7	6.64	249.428
	AL2-54		-2.4	-10	6.74	249.411
	AL2-55	| |	-2.3	-8.1	6.85	249.392
	AL2-56	|	-2.8	-8.9	7.02	249.362
	AL2-57		-2.4	-9.2	7.15	249.339
	AL2-58	| |	-2.6	-9.4	7.32	249.31
	AL2-59	|	-2.6	-8.9	7.6	249.261
	AL2-60		-2.4	-9.7	7.69	249.245
	AL2-62	| |	-2.3	-11.6	7.84	249.219
	AL2-63	|	-3.1	-9.3	7.94	249.201
	AL2-64		-2.7	-9.7	8.04	249.184
	AL2-65	| |	-2.7	-9.4	8.16	249.163
	AL2-66	|	-3.5	-9.2	8.37	249.126
	AL2-67		-2.6	-9.3	8.52	249.1
	AL2-68	| |	-2.7	-8.1	8.64	249.079
	AL2-69	|	-2.7	-10	8.83	249.046
	AL2-70		-2.7	-9.1	8.87	249.039
	AL2-71	| |	-2.8	-9.5	8.96	249.023
	AL2-72	|	-2.5	-9.7	9.16	248.988
	AL2-73		-2.7	-9.7	9.26	248.971
	AL2-74	| |	-3.1	-9.9	9.42	248.943
	AL2-75	|	-2.9	-7.6	9.5	248.929
	AL2-76		-2.7	-8.9	9.79	248.878
	AL2-77	| |	-2.8	-9.9	9.96	248.849
	AL2-79	|	-2.5	-8.4	10.25	248.798
	AL2-81		-2.7	-9.2	10.49	248.756
	AL2-82	| |	-2.8	-8.3	10.73	248.714
	M-13	|	-3		10.83	248.697
	AL2-83		-2.6	-9.8	10.84	248.695
	AL2-84	| |	-2.7	-9.3	11.21	248.63
	AL2-85	|	-2.4	-10.8	11.3	248.615
	AL2-86		-2.6	-8.8	11.49	248.581
	AL2-87	| |	-2.4	-10.6	11.55	248.571
	AL2-88	|	-2.3	-10.3	11.77	248.532
	AL2-89		-2.4	-11.8	12	248.492
	M-14	| |	-2.6		12.03	248.487
	AL2-90	|	-2.7		12.28	248.443
	AL2-92		-2.8	-9.1	12.44	248.415
	AL2-96	| |	-2.2	-9.8	12.92	248.332
	AL2-97	|	-2.4	-9	13.09	248.302
	AL2-98		-2	-9.2	13.2	248.283
	AL2-99	| |	-2.5	-9.3	13.5	248.23
	AL2-100	|	-2.6	-9.8	13.57	248.218
	M-17		0.6		13.8	248.178
	AL2-102	| |	-0.6	-11.6	13.96	248.15
	M-18	|	0.7		14	248.143
	M-19		-0.7		14.2	248.109
	AL2-104	| |	0.3	-10.5	14.34	248.085
	M-20	|	2.3		14.4	248.075
	M-21		1.9		14.6	248.041
	AL2-106	| |	1.3	-10	14.75	248.016
	AL2-107	|	1.6	-9.2	14.96	247.98
	M-22	| @ |	2.1		15.1	247.956
	AL2-109	@ | @	2.7	-9.5	15.17	247.944
	M-23	| @ |	2.1		15.4	247.905
	M-24	@ | @	2.2		15.55	247.88
	M-25	| @ |	2		15.7	247.854
	AL2-111	@ | @	4.2	-9.7	15.72	247.851
	AL2-112	| @ |	2.1	-10	15.85	247.829
	AL2-113	@ | @	1.8	-9.1	16.02	247.8
Hermann-2011	Salt Range	……………	-1.07	-7.9	73.22	247.5
	Nammal	……………	-1.08	-8.44	72.07	247.63
		| |	-1.326	-7.928	71.99	247.639
		|	-0.43	-7.13	71.79	247.662
		| |	1.468	-8.287	71.6	247.683
		|	0.816	-6.391	71.34	247.713
		……………	1.63	-8.01	71.15	247.734
		……………	1.58	-6.76	70.92	247.76
		| |	2.03	-8.25	70.82	247.771
		|	1.86	-7.52	70.69	247.786
		| |	2.06	-8.12	70.22	247.839
		|	1.28	-8.7	70.02	247.862
		| |	1.4	-6.15	69.62	247.907
		… - - - -	2.27	-7.2	69.19	247.956
		- - - -…	2.35	-7.52	68.8	248
		… - - - -	0.95	-6.04	67.59	248.097
		- - - -…	0.16	-6.65	67.39	248.113
		… - - - -	0.87	-7.72	67.05	248.14
		- - - -…	0.28	-8.69	66.87	248.154
		| |	-0.09	-8.53	66.49	248.185
		|	-0.39	-7.93	66.12	248.214
		… - - - -	-1.653	-8.136	65.16	248.291
		- - - -…	-2.35	-8.65	64.4	248.352
		… - - - -	-2.28	-8.01	64.09	248.377
		- - - -…	-2.15	-8.39	63.69	248.409
		… - - - -	-2.14	-8.21	63.46	248.427
		| |	-2.02	-8.1	63.24	248.445
		- - - -…	-2.36	-8.2	62.64	248.493
		| |	-2.18	-7.78	62.37	248.514
		- - - -…	-2.43	-8.28	61.92	248.55
		| |	-2.34	-8.27	61.58	248.578
		… - - - -	-2.31	-8.38	61.3	248.6
		- - - -…	-6.28	-5.78	18.55	250.5
		… - - - -	-5.64	-6.73	15.1	250.618
		- - - -…	-0.55	-7.63	14.38	250.643
		… - - - -	-1.872	-4.654	14	250.656
		- - - -…	0.53	-4.23	13	250.691
		… - - - -	1.5	-5.15	12.35	250.713
		- - - -…	1.34	-5.14	12.25	250.716
		… - - - -	1.84	-4.69	12.06	250.723
		- - - -…	0.58	-5.38	11.83	250.731
		… - - - -	-0.86	-5.19	11.4	250.745
		- - - -…	0.44	-4.71	11.12	250.755
		| |	0.632	-6.668	9.92	250.796
		- - - -…	0.68	-5.31	9.55	250.809
		| |	1.06	-5.55	9.35	250.816
		- - - -…	0.36	-5.85	9.1	250.824
		| |	0.106	-5.162	8.68	250.839
		- - - -…	-0.01	-5.13	8.28	250.853
		| |	-0.64	-6.25	7.4	250.883
		|	-0.07	-5.48	6.9	250.9
Hermann-2011	Chhidru	o | o | o	1.29	-7.13	88.57	247.6
		… - - - -	-0.14	-7.91	88.2	247.651
		- - - -…	1.89	-6.72	87.9	247.693
		… - - - -	0.14	-7.18	87.48	247.751
		- - - -…	0.93	-2.38	87.2	247.789
		… - - - -	0.44	-2.73	86.73	247.854
		- - - -…	3.8	-1.82	84.95	248.1
		| |	-1.77	-6.63	82	248.244
		|	-2.5	-7.36	80.88	248.299
		| |	-2.6	-7.25	80.37	248.324
		|	-2.7	-7.11	79.74	248.355
		| |	-2.34	-6.07	77.68	248.456
		|	-2.87	-7.56	77.18	248.48
		| |	-2.58	-6.82	76.68	248.505
		… - - - -	-2.55	-7.3	75.14	248.58
		- - - -…	-2.54	-7.17	74.49	248.612
		… - - - -	-2.21	-6.86	72.93	248.688
		- - - -…	-2.41	-7.38	71.85	248.741
		… - - - -	-2.36	-7.54	70.38	248.813
		- - - -…	-2.14	-6.71	69.38	248.862
		… - - - -	-1.88	-7.88	58.38	249.4
		……………	-1.75	-7.42	8.94	250.6
		……………	0.35	-7.36	8.7	250.62
		……………	-0.59	-6.66	8.32	250.651
		……/……/……	-0.09	-8.08	6.25	250.822
		……/……	-0.93	-7.48	6.02	250.841
		……/……/……	-0.06	-7.68	5.85	250.855
		……/……	0.04	-6.99	5.77	250.861
		……/……/……	0.11	-7.93	5.6	250.875
		……/……	0.2	-7.15	5.43	250.889
		……/……/……	-0.06	-7.93	5.3	250.9
Hermann-2011	Chitta-Landu	| |	1.108	-5.695	63.63	247.8
		|	2.113	-6.985	63.4	247.814
		- - - -…	1.757	-4.607	63.12	247.831
		|	1.659	-5.762	62.88	247.846
		| |	2.173	-5.502	62.67	247.859
		|	2.639	-6.049	62.48	247.871
		- - - -…	2.856	-6.808	62.26	247.884
		|	3.1	-5.786	62.14	247.892
		| |	3.113	-6.411	61.95	247.903
		|	2.115	-5.956	61.47	247.933
		- - - -…	3.241	-4.676	61.15	247.953
		|	3.763	-5.022	60.75	247.977
		| |	4.067	-5.054	60.38	248
		|	3.207	-4.601	60.05	248.029
		| |	3.654	-4.047	59.37	248.087
		|	3.174	-4.773	58.9	248.128
		- - - -…	2.413	-5.374	58.65	248.15
		|	0.783	-7.042	58.43	248.169
		| |	-0.427	-7.944	57.9	248.215
		|	-0.553	-8.226	57.58	248.242
		| |	-1.544	-8.487	57.32	248.265
		|	-1.407	-8.146	56.65	248.323
		| |	-1.486	-8.26	56.27	248.356
		- - - -…	-1.638	-8.511	55.94	248.384
		| |	-2.055	-8.544	55.53	248.42
		|	-1.959	-7.99	55.12	248.455
		| |	-2.244	-8.323	54.28	248.528
		|	-2.335	-8.191	51.53	248.766
		| |	-2.218	-8.372	50.28	248.874
		|	-2.118	-7.088	48.05	249.068
		| |	-2.047	-7.908	47.25	249.137
		|	-1.762	-8.13	45.87	249.256
		| |	-1.608	-8.075	44.08	249.411
		|	-1.558	-8.99	41.9	249.6
		……/……/……	2.29	-7.577	3.97	251.95
		……/……	3.392	-3.287	3.8	251.951
		……/……/……	2.011	-8.254	3.35	251.953
		……/……	2.348	-7.764	3.13	251.954
		……/……/……	2.415	-7.709	3	251.954
		……/……	2.105	-7.399	2.9	251.955
		……/……/……	2.135	-8.27	2.78	251.955
		……/……	1.956	-7.129	2.68	251.956
		……/……/……	2.065	-7.599	2.55	251.956
		……/……	2.191	-6.985	2.28	251.957
		……/……/……	2.247	-6.862	2.02	251.958
		……/……	2.442	-5.351	1.63	251.96
Galfetti-2007a	losar	| |	1.67	-9.56	55.3925	244.8
		|	1.49	-8.8	53.8224	245.337
			1.55	-9.5	53.4417	245.467
			1.71	-9.71	53.2038	245.548
		| |	2.75	-9.34	52.2998	245.857
			2.82	-8.95	52.1094	245.922
		| |	2.6	-9.36	51.6812	246.068
			2.8	-9.44	51.4909	246.133
		| |	3	-10.36	51.253	246.215
			2.74	-11.18	50.9675	246.312
		| |	2.45	-10.71	49.54	246.8
		|	1.29	-8.94	49.1594	246.829
		| |	1.21	-9.47	48.9691	246.844
		|	1.11	-9.85	48.7787	246.859
		| |	0.76	-10.89	48.3505	246.892
		|	0.85	-11.21	47.5416	246.954
		| |	0.54	-11.4	46.2569	247.053
		|	0.51	-11.84	45.9715	247.075
		| @ |	-0.13	-11.94	44.544	247.185
		@ | @	-0.92	-9.28	42.8311	247.317
		| @ |	-0.49	-11.61	41.6416	247.409
		@ | @	-0.64	-12.51	39.8335	247.549
		| @ |	-0.04	-11.78	38.1681	247.677
		@ | @	0.39	-12.02	36.931	247.772
		| @ |	0.81	-11.26	36.4552	247.809
		@ | @	0.96	-11.79	36.0745	247.839
		| @ |	2.4	-11.04	35.2657	247.901
		@ | @	2.01	-11.1	34.6471	247.949
			2.6	-12.14	33.981	248
			1.98	-11.16	33.7906	248.012
		| |	1.26	-11.7	33.3624	248.038
			0.59	-12.12	32.3632	248.1
			-0.42	-12.15	31.9826	248.124
		| |	-2.05	-12.51	31.7922	248.135
			-0.56	-10.94	31.7922	248.135
			-1.83	-11.63	31.1737	248.174
		| |	-1.78	-12.98	30.46	248.218
			-2.08	-12.12	29.4132	248.282
			-2.11	-12.23	28.8422	248.318
		| |	-2.4	-13.35	27.7002	248.388
			-2.76	-13.4	27.0341	248.429
			-2.35	-13.12	26.0825	248.488
		| |	-2.89	-12.18	24.8929	248.562
			-2.54	-12.62	24.5123	248.585
			-2.82	-12.86	22.5139	248.709
		| |	-2.59	-12.63	22.1332	248.732
			-2.72	-12.89	20.8961	248.809
			-2.45	-12.78	20.6106	248.826
		| |	-2.58	-12.48	19.5638	248.891
			-2.6	-12.42	19.2308	248.912
			-2.331	-12.52	18.8977	248.932
			-2.37	-12.65	18.184	248.976
		| |	-2.42	-12.35	18.0888	248.982
			-2.19	-12.86	17.4703	249.021
			-1.88	-12.75	16.0428	249.109
		| |	-2.05	-12.72	15.7573	249.126
			-2.11	-12.62	15.0436	249.171
			-1.91	-13.03	13.8541	249.244
		| |	-1.83	-12.49	11.9033	249.365
			-1.71	-10.34	11.4274	249.394
			-1.42	-13.19	9.47661	249.515
		- | - | -	-0.84	-14.33	6.47898	249.7
		- | -	-0.46	-14.22	6.00317	249.729
		- | - | -	0.31	-14.63	4.71848	249.809
		- | -	0.52	-14.35	4.29025	249.835
		- | - | -	0.6	-8.67	3.43378	249.888
		- | -	2.59	-12.99	3.24346	249.9
			1.74	-14.38	2.95797	250.045
			0.96	-15.31	2.05393	250.506
			0.75	-13.11	1.48295	250.797
			-1.31	-8.36	1.24504	250.918
		| |	-0.04	-14.45	1.00714	251.039
		|	-0.93	-15.02	0.911975	251.088
		| |	-1.31	-14.7	0.816812	251.136
		|	-1.77	-12.5	0.674068	251.209
		| |	-1.63	-11.32	0.578906	251.258
		|	0.64	-5.21	0.531324	251.282
		| |	1.34	-4.91	0.436162	251.33
		|	-0.78	-7.48	0.340999	251.379
		| |	0.71	-5.73	0.198255	251.452
		|	-0.89	-8.1	0.103093	251.5
Chen-2019	Radio Tower		-1.803	-4.238	0	248.4
			-1.561	-4.71	1	248.386
			-1.522	-4.614	2	248.373
			-1.183	-5.183	3	248.359
			-1.861	-4.593	4	248.345
					4.5	248.339
			-0.859	-3.918	5.2	248.329
			-0.408	-4.327	6.2	248.315
			-1.039	-4.179	7.4	248.299
			-0.828	-4.531	8.7	248.281
			-0.471	-4.168	9.5	248.27
			-0.414	-4.228	10.3	248.26
			-0.463	-3.51	11.2	248.247
			-0.876	-3.02	12.3	248.232
			0.292	-3.365	13.1	248.221
			0.535	-3.898	14.1	248.208
			-0.012	-3.15	15.1	248.194
			0.32	-2.142	15.6	248.187
			0.694	-4.931	16.5	248.175
			1.087	-4.202	17.5	248.161
			0.698	-4.299	18.1	248.153
			0.989	-4.057	19	248.141
					19.5	248.134
			3.096	-2.556	20.6	248.119
			4.778	-3.242	21.6	248.105
			4.87	-2.981	22	248.1
			6.733	-2.812	23.5	247.994
			6.209	-4.821	24.1	247.952
			2.811	-3.868	25	247.888
			3.576	-3.5	27	247.747
			-1.676	-5.087	27.5	247.712
			-0.885	-2.382	27.7	247.698
			-0.476	-2.294	28	247.676
			1.33	-4.297	28.1	247.669
			-0.458	-4.622	28.8	247.62
			1.657	-4.193	29	247.606
			-1.667	-2.329	30.9	247.472
			-0.766	-4.449	34.2	247.239
			0.011	-5.402	35.5	247.147
			0.387	-4.877	36.1	247.105
			-0.474	-4.151	37.9	246.978
			0.182	-4.411	39	246.9
Tong-2007	Hushan		-3.04762		-0.0934579	251.9
			-7.28571		1.02804	251.852
			-5.14286		4.81308	251.69
			-4.04762		6.07477	251.636
			-4.33333		6.7757	251.606
			-3.33333		7.61682	251.57
			-3.38095		8.45794	251.533
			-4.85714		9.15888	251.503
			-3.14286		9.85981	251.473
			-1.66667		11.1215	251.419
			-0.952381		11.6822	251.395
			-2.38095		12.3832	251.365
			-1		13.3645	251.323
			-0.857143		14.0654	251.293
			-1.38095		14.7664	251.263
			-3.61905		15.4673	251.233
			-0.761905		16.729	251.179
			-0.857143		17.5701	251.143
			-0.857143		18.6916	251.095
			-3.7619		19.8131	251.047
			-0.952381		20.9346	250.999
			-1.14286		21.9159	250.957
			-1.2381		22.8972	250.915
			-3		24.1589	250.861
			-4.66667		25.2804	250.812
			-1.2381		26.8224	250.746
			-1.47619		27.9439	250.698
			-2.85714		29.2056	250.644
			-1.85714		30.6075	250.584
			-4.2381		31.5888	250.542
			-1.14286		32.5701	250.5
			-0.142857		33.6916	250.48
			0.47619		36.215	250.434
			-0.380952		37.1963	250.417
			0.428571		38.4579	250.394
			0.619048		40.1402	250.364
			1		40.7009	250.354
			1.28571		42.1028	250.329
			1.80952		44.2056	250.291
			2.38095		46.4486	250.25
			0.52381		47.8505	250.225
			1.2381		50.2336	250.182
			2		51.9159	250.152
			2.71429		53.1776	250.129
			2.28571		54.5794	250.104
			4		57.5234	250.051
			3.7619		60.4673	249.998
			4.28571		62.9907	249.953
			5.71429		65.9346	249.9
			5.71429		68.8785	249.863
			5.09524		71.4019	249.831
			2.52381		73.2243	249.808
			3.28571		76.028	249.773
			2.52381		79.2523	249.732
			1.33333		82.3364	249.693
			1.2381		85.2804	249.656
			0.809524		89.3458	249.604
			0.761905		92.9907	249.558
			-0.47619		97.6168	249.5
Wang-2019	Guryul Ravine	| |	-0.121	-9.981	-250	251.98
		|	1.574	-11.757	-200	251.977
		| |	1.629	-11.645	-150	251.974
		|	0.89	-10.052	-100	251.971
		| |	0.767	-10.311	-50	251.968
		|	2.357	-11.181	0	251.965
		| |	-0.577	-9.986	50	251.962
		|	1.046	-10.239	100	251.959
		| |	0.234	-10.968	200	251.953
		- | - | -	-0.904	-10.22	250	251.95
		- | -	0.774	-11.073	260	251.949
		- | - | -	-0.592	-10.982	270	251.949
		- | -	0.237	-10.586	290	251.947
		- | - | -	-0.34	-9.998	440	251.938
		- | -	-0.863	-10.923	500	251.935
		- | - | -	-0.803	-10.658	560	251.931
		- | -	-1.066	-10.838	590	251.929
		- | - | -	-1.566	-10.946	640	251.926
			-1.427	-10.795	670	251.924
			-2.944	-9.827	700	251.923
			-2.836	-10.822	730	251.921
			-3.147	-10.834	760	251.919
			-2.916	-10.669	790	251.917
		| |	-2.89	-10.821	820	251.915
		- - - -…	-3.066	-10.005	880	251.912
		| |	-3.135	-10.669	930	251.909
		- - - -…	-2.923	-10.184	1030	251.903
		| |	-2.992	-8.821	1040	251.902
		- - - -…	-3.714	-7.651	1140	251.891
		| |	-3.556	-7.397	1180	251.887
		- - - -…	-3.854	-6.998	1230	251.881
		| |	-1.73	-10.247	1280	251.876
		- - - -…	-2.47	-10.146	1330	251.87
		| |	-2.561	-10.153	1350	251.832
		- - - -…	-2.44	-9.572	1360	251.814
		| |	-2.561	-10.126	1380	251.776
		- - - -…	-3.209	-10.654	1400	251.739
		| |	-2.841	-9.652	1410	251.72
		- - - -…	-1.947	-10.12	1440	251.664
		| |	-1.431	-9.381	1490	251.57
		| |	-1.342	-9.391	1580	251.401
		- - - -…	-1.752	-10.074	1620	251.326
		| |	-1.43	-10.127	1650	251.269
		- - - -…	-0.929	-10.041	1680	251.213
		| |	-0.698	-10.017	1710	251.157
		- - - -…	-0.484	-9.913	1760	251.063
		| |	-0.48	-10.048	1760	251.063
		- - - -…	-0.359	-9.901	1810	250.969
		| |	-0.053	-9.642	1860	250.875
		- - - -…	0.007	-9.812	1910	250.782
		| |	0.086	-9.893	1960	250.688
		- - - -…	-0.044	-9.818	2010	250.594
		| |	0.252	-9.784	2060	250.5
		- - - -…	0.042	-9.999	2110	250.488
		| |	0.222	-9.778	2160	250.477
		- - - -…	0.118	-9.835	2210	250.465
		| |	-0.068	-9.735	2260	250.454
		| |	-0.123	-9.954	2310	250.442
		- - - -…	0.469	-9.892	2360	250.43
		| |	0.186	-9.603	2410	250.419
		- - - -…	0.899	-9.801	2460	250.407
		| |	0.927	-8.145	2510	250.396
		- - - -…	0.924	-9.813	2560	250.384
		| |	0.864	-9.588	2610	250.372
		- - - -…	0.759	-9.78	2710	250.349
		| |	0.975	-9.707	2760	250.338
		- - - -…	1.296	-9.651	2810	250.326
		| |	1.268	-9.439	2860	250.314
		- - - -…	0.933	-9.552	2910	250.303
		| |	0.924	-9.693	2960	250.291
		- - - -…	1.218	-9.678	3010	250.28
		| |	1.45	-9.507	3110	250.256
		- - - -…	1.327	-9.512	3160	250.245
		| |	0.954	-9.305	3210	250.233
		| |	1.45	-9.516	3240	250.226
		- - - -…	1.923	-9.593	3300	250.212
		| |	4.289	-9.036	3890	250.076
		- - - -…	4.581	-9.018	3940	250.064
		| |	4.189	-9.105	3990	250.052
		- - - -…	3.864	-8.066	4040	250.041
		| |	5.162	-9.031	4090	250.029
		- - - -…	5.191	-8.827	4190	250.006
		| |	5.364	-9.169	4310	249.978
		- - - -…	6.301	-9.296	4430	249.95
		| |	5.963	-8.937	4510	249.932
			6.139	-9.182	4560	249.92
			5.997	-9.093	4630	249.904
			5.468	-8.097	4740	249.878
			5.242	-8.866	4830	249.857
			4.742	-9.057	5020	249.813
			4.452	-9.039	5120	249.79
			4.357	-9.235	5320	249.744
			4.458	-9.046	5420	249.721
		| |	4.09	-9.209	5540	249.693
		|	4.152	-9.248	5540	249.693
		| |	3.492	-9.151	5640	249.67
		|	3.396	-9.163	5740	249.646
		| |	3.181	-9.099	5840	249.623
		|	2.128	-7.93	5940	249.6
		| |	1.766	-7.844	6020	249.578
		|	-0.07	-8.5	6120	249.551
		| |	-0.701	-8.237	6240	249.518
		|	-1.25	-8.553	6340	249.491
		| |	-1.306	-8.92	6440	249.464
		|	-1.981	-8.824	6540	249.437
		| |	-2.205	-9.023	6540	249.437
		|	-1.782	-8.806	6640	249.409
		| |	-1.839	-8.675	6740	249.382
		|	-2.116	-8.529	6840	249.355
		| |	-2.066	-8.488	6840	249.355
		|	-1.934	-8.011	6940	249.328
		| |	-1.933	-8.438	7040	249.3
		|	-1.808	-8.443	7040	249.3
		| |	-2.522	-8.148	7240	249.246
		|	-2.249	-8.289	7340	249.219
		| |	-2.345	-8.044	7440	249.191
		| |	-0.933	-8.197	7540	249.164
		|	-2.285	-8.193	7740	249.11
		| |	-2.433	-8.071	7840	249.082
		|	-2.756	-8.239	8140	249.001
		| |	-2.686	-7.837	8240	248.974
		|	-2.614	-7.056	8340	248.946
		| |	-2.992	-7.537	8440	248.919
		|	-2.584	-7.73	8540	248.892
		| |	-2.588	-7.647	8640	248.865
		|	-2.563	-7.633	8740	248.837
		| |	-2.535	-8.122	8840	248.81
		|	-2.724	-7.752	8940	248.783
		| |	-2.478	-8.143	9040	248.756
		|	-2.745	-7.091	9140	248.728
		| |	-2.686	-8.243	9240	248.701
		|	-2.813	-8.09	9440	248.647
		| |	-2.266	-8.453	9540	248.619
		|	-2.955	-8.139	9540	248.619
		| |	-2.2	-8.557	9640	248.592
		|	-1.62	-8.402	9740	248.565
		| |	-1.659	-8.418	9840	248.538
		|	-2.67	-7.836	9940	248.511
		| |	-3.1	-8.679	10005	248.493
		| |	-2.575	-7.426	10035	248.485
		|	-2.731	-8.32	10065	248.476
		| |	-2.633	-8.137	10085	248.471
		|	-2.781	-8.415	10155	248.452
		| |	-2.827	-8.136	10185	248.444
		|	-2.826	-7.836	10215	248.436
		| |	-3.043	-7.985	10230	248.432
		|	-2.767	-8.297	10250	248.426
		| |	-2.765	-8.264	10280	248.418
		|	-2.515	-8.427	10310	248.41
		| |	-3.007	-7.844	10330	248.404
		|	-3.305	-7.756	10370	248.393
		| |	-2.625	-8.375	10390	248.388
		|	-2.797	-8.164	10410	248.382
		| |	-3.805	-6.907	10430	248.377
		|	-3.373	-7.218	10460	248.369
		| |	-2.571	-7.603	10490	248.361
		|	-2.93	-7.648	10510	248.355
		| |	-3.067	-7.747	10560	248.342
		|	-2.88	-8.222	10610	248.328
		| |	-2.664	-7.583	10710	248.301
		|	-2.601	-7.495	10760	248.287
		| |	-2.668	-8.123	10810	248.274
		|	-2.605	-8.03	10880	248.254
		| |	-2.188	-8.234	10930	248.241
		|	-2.554	-7.365	10980	248.227
		| |	-2.7	-7.237	11030	248.214
		|	0.453	-8.331	11080	248.2
		| |	0.909	-8.501	11180	248.185
		| |	0.674	-8.433	11280	248.171
		|	1.829	-8.566	11480	248.141
		| |	1.936	-7.984	11580	248.126
		|	4.68	-8.246	11680	248.112
		| |	6.31	-8.426	11880	248.082
		|	7.054	-8.54	11980	248.068
		| |	6.997	-8.267	12100	248.05
		|	6.663	-8.524	12300	248.021
		| |	5.741	-8.431	12400	248.006
		|	5.737	-8.413	12500	247.991
		| |	4.888	-7.793	12600	247.976
		|	5.361	-8.3	12700	247.962
		| |	4.71	-8.311	12800	247.947
		|	3.033	-7.902	12900	247.932
		| |	4.885	-7.961	13000	247.918
		|	4.938	-8.54	13100	247.903
		| |	4.345	-8.244	13200	247.888
		|	2.235	-7.54	13400	247.859
		| |	3.904	-8.357	13500	247.844
		|	3.501	-8.587	13600	247.829
		| |	3.202	-8.38	13700	247.815
		|	3.584	-7.925	13800	247.8
Aljinović-2018	Plavno	/ /	-3.94737	-7	3.02457	252
		/	-5.22556	-6.5	3.78072	251.997
		/ /	-5.6015	-6.7	5.67108	251.99
		/	-4.02256	-6.1	6.42722	251.987
		/ /	-3.87218	-6.9	7.18336	251.985
		/	-3.87218	-6.2	10.2079	251.973
		/ /	-5.37594	-5.6	12.4764	251.965
		/	-3.87218	-6.6	28.7335	251.904
		/ /	-7.70677	-5.5	29.8677	251.9
		/	-4.92481	-6	31.0019	251.887
		/ /	-3.87218	-6.5	32.5142	251.869
		/	-3.34586	-6.1	33.2703	251.86
		/ /	-4.32331	-6.5	33.6484	251.856
		/	-6.57895	-6	40.0756	251.781
		/ /	-5.97744	-6.4	43.1002	251.746
		/	-7.85714	-5.8	43.8563	251.737
		/ /	-7.33083	-5.9	44.6125	251.728
		/	-5.22556	-6.7	45.3686	251.719
			-4.54887	-7.4	46.5028	251.706
			-4.54887	-8.9	47.6371	251.693
		……………	-4.69925	-8.9	49.9055	251.666
		……………	-5	-8.7	58.2231	251.569
			-4.77444	-8.7	59.3573	251.556
			-5.15038	-8.8	63.138	251.512
		……………	-4.09774	-9	65.0284	251.49
		……………	-3.27068	-9	66.9187	251.468
			-3.19549	-8.7	68.0529	251.454
			-3.57143	-9.1	70.3214	251.428
		……………	-3.27068	-9	71.8336	251.41
		……………	-3.7218	-8.9	74.1021	251.384
			-4.09774	-9	75.9924	251.362
			-4.09774	-9.6	77.5047	251.344
		……………	-3.19549	-9	80.9074	251.304
		……………	-3.1203	-9.1	82.4197	251.287
			-2.36842	-9.1	85.0662	251.256
			-2.74436	-9.2	86.9565	251.234
		……………	-2.59398	-9	89.225	251.207
		……………	-2.66917	-9.3	91.1153	251.185
			-2.5188	-8.7	93.0057	251.163
			-2.5188	-8.7	96.0302	251.128
		……………	-1.99248	-8.8	98.6767	251.097
		……………	-1.2406	-8.7	100.189	251.079
			-1.39098	-8.7	102.079	251.057
			-1.39098	-8.8	103.592	251.04
		……………	-1.01504	-8.9	104.726	251.026
		……………	-1.39098	-9	107.372	250.996
			-1.31579	-8.3	110.019	250.965
			-2.36842	-6	131.947	250.709
		……………	-1.09023	-4.8	133.081	250.696
		……………	0.714286	-8.2	135.728	250.665
			0.864662	-8.7	136.862	250.651
			0.93985	-8.8	137.618	250.643
		……………	1.31579	-8.4	138.374	250.634
		……………	0.864662	-8.1	141.021	250.603
			0.864662	-8.7	141.777	250.594
			1.46617	-8.7	144.045	250.568
		……………	1.09023	-8.7	147.826	250.524
		……………	1.46617	-8.7	152.741	250.466
			1.61654	-8.6	153.875	250.453
			1.09023	-8.2	156.9	250.418
		……………	1.54135	-8.6	158.412	250.4
		……………	2.36842	-6.3	234.026	250.119
			1.99248	-7.9	240.454	250.095
			3.27068	-5.5	246.503	250.073
		……………	3.49624	-4.6	258.979	250.026
		……………	1.39098	-9.4	271.456	249.98
			2.36842	-9	272.212	249.977
			1.91729	-8.3	272.59	249.976
		……………	1.39098	-10	272.968	249.974
			-1.69173	-4.5	277.127	249.959
			0.714286	-8.8	277.505	249.958
		……………	2.81955	-3.3	281.285	249.944
		……………	2.74436	-8.8	285.066	249.929
			5.07519	-8.2	293.006	249.9
			4.54887	-10.1	293.384	249.897
		……………	5.15038	-7	295.652	249.878
		……………	4.09774	-8.5	305.482	249.796
			3.94737	-8.3	308.885	249.768
			3.49624	-8.9	314.934	249.718
		……………	3.49624	-8.1	318.336	249.69
		……………	2.89474	-8.6	323.251	249.649
			2.36842	-10	326.276	249.624
			1.2406	-9.7	331.191	249.583
		……………	0.488722	-9.9	339.13	249.517
			-0.56391	-9.8	347.07	249.451
			-0.037594	-9.5	358.79	249.354
		……………	-1.54135	-10.6	368.998	249.269
		……………	-1.61654	-10.9	376.181	249.21
			-1.54135	-9.6	379.962	249.178
			-1.69173	-9.6	387.902	249.112
		……………	-1.16541	-7.7	390.926	249.087
		……………	-1.99248	-10.6	394.329	249.059
		……………	-2.06767	-10.4	401.89	248.996
		……………	-2.14286	-9.6	405.293	248.968
		……………	-1.46617	-8.8	408.318	248.943
		……………	-1.61654	-10	410.964	248.921
		……………	-1.31579	-8.1	416.257	248.877
		……………	-1.16541	-6.6	421.55	248.833
		……………	-2.21805	-9.9	426.465	248.792
		……………	-1.54135	-8.3	430.624	248.758
		……………	-1.76692	-8.4	435.161	248.72
		……………	-1.76692	-8.7	440.076	248.679
		……………	-1.61654	-8.4	444.234	248.645
		……………	-1.54135	-8.2	445.747	248.632
		……………	-3.57143	-9.3	449.149	248.604
		……………	-1.39098	-8.5	454.064	248.563
		……………	-1.84211	-7.8	457.845	248.532
		……………	-1.99248	-8.4	465.028	248.472
		……………	-1.39098	-7.5	473.724	248.4
		……………	2.81955	-6.7	476.749	247.8
		……………	2.98507	-6.2	482.095	247.784
		……………	2.16418	-7.2	485.905	247.772
		……………	2.61194	-5.8	491.238	247.756
			1.56716	-6.6	496.952	247.738
		| |	-0.373134	-6.9	502.286	247.722
			-1.79104	-6	506.476	247.709
		| |	-0.223881	-6.4	508	247.704
			-0.895522	-5.8	509.905	247.699
		| |	1.04478	-6.8	511.81	247.693
			1.56716	-6.2	514.095	247.686
		| |	2.08955	-5.9	516.762	247.678
			1.56716	-5.8	521.714	247.663
		| |	0.746269	-6.8	526.667	247.647
			0.820896	-5.8	533.524	247.626
		| |	-0.0746269	-5.9	543.81	247.595
			0.447761	-6.5	548	247.582
		| |	0.820896	-5.4	551.81	247.571
			0.223881	-6	557.905	247.552
		| |	-0.447761	-5.8	564	247.533
			0.149254	-5.8	568.952	247.518
		| |	-0.373134	-5.9	575.81	247.497
			0	-5.4	582.286	247.477
		| |	-1.49254	-5.8	586.095	247.466
			-2.08955	-6.2	592.952	247.445
		| |	-0.0746269	-5.7	597.905	247.43
			-0.522388	-6	603.238	247.413
		| |	-0.447761	-6.2	608.571	247.397
		|	0.223881	-5.7	619.619	247.363
		| |	-0.522388	-6.5	625.333	247.346
		|	0.223881	-5.7	629.524	247.333
			-0.223881	-5.7	640.571	247.299
		| |	0.149254	-5.6	649.714	247.271
		|	-1.56716	-6.6	657.714	247.247
		| |	-0.0746269	-5.9	658.095	247.246
		|	-0.373134	-5.8	660.762	247.237
			0.0746269	-6.4	667.619	247.216
		| |	0.0746269	-6	675.619	247.192
		|	-0.373134	-6.8	682.476	247.171
		| |	-0.0746269	-5.4	689.333	247.15
		|	-0.373134	-5.6	697.714	247.124
			-0.671642	-5.3	706.857	247.096
		| |	-0.522388	-5.8	713.333	247.077
		|	-0.746269	-6.8	719.048	247.059
		| |	-0.746269	-5.9	726.667	247.036
		|	-0.746269	-5.8	733.524	247.015
			-0.820896	-6.3	738.476	247
		| |	-0.895522	-6.8	747.238	246.973
		|	-0.820896	-6.2	754.476	246.951
		| |	-1.04478	-6	760.19	246.933
		|	-0.373134	-5.9	768.19	246.909
		| |	-0.597015	-6	773.143	246.894
		|	-1.1194	-5.8	773.143	246.894
		| |	0.522388	-5.7	778.857	246.876
		|	-0.223881	-7.1	785.333	246.857
		| |	0.447761	-6.1	791.048	246.839
		|	0.373134	-6.2	798.286	246.817
		| |	0	-6.1	798.667	246.816
		|	-0.0746269	-6.2	805.143	246.796
		| |	0	-6	811.619	246.776
		|	-1.86567	-5.7	818.476	246.755
		| |	1.19403	-5.8	824.952	246.735
		|	1.56716	-6.2	824.952	246.735
		| |	0.970149	-5.8	831.429	246.716
		|	0.820896	-6.5	839.81	246.69
		| |	-1.26866	-5.6	846.667	246.669
		|	-2.68657	-6.1	846.667	246.669
		| |	1.04478	-5.4	851.238	246.655
		|	1.9403	-4.9	856.952	246.638
		| |	1.56716	-4.7	867.238	246.606
		|	0.895522	-5.8	867.238	246.606
		| |	1.19403	-5.2	874.095	246.585
		|	0.671642	-5	874.095	246.585
		| |	1.79104	-4.7	880.571	246.565
		|	0.746269	-5.8	880.571	246.565
		| |	1.19403	-5.2	887.048	246.546
		|	0.671642	-5.1	887.429	246.544
		| |	1.79104	-3.1	895.429	246.52
		|	1.56716	-5	894.286	246.523
		| |	1.86567	-5	900.381	246.505
		|	1.49254	-5.1	900.381	246.505
		| |	1.79104	-4.9	903.048	246.497
		|	1.79104	-5.2	905.333	246.49
		| |	1.79104	-4.5	907.238	246.484
		|	1.19403	-4.8	909.143	246.478
		| |	1.86567	-2.3	911.429	246.471
		|	1.56716	-4.8	914.095	246.463
		| |	1.79104	-4.8	917.905	246.451
		/ /	1.34328	-2.8	920.19	246.444
		/	1.79104	-2.9	922.857	246.436
		/ /	0.895522	-2.8	927.429	246.422
		/	2.61194	-2.7	929.714	246.415
		/ /	3.28358	-3.2	932.381	246.407
		/	3.0597	-2.5	934.667	246.4
Caravaca-2017	Hot Spring	|	-7.97	-14.9	31.1762
		| |	-4.11	-10.28	38.2804
		|	-5.39	-9.43	42.1555
		| |	-5.84	-10.18	44.093
		|	-5.43	-10.08	44.7388
		| |	-3.45	-9.36	80.906
		|	-5.64	-9.68	109.323
		| |	-5.36	-10.17	111.261
		|	-0.06	-2.34	130.636
		| |			133.219
		- - - -…	-5.89		163.574
		… - - - -	1.83		167.449
		- - - -…	3.23	-0.61	168.741
		… - - - -			171.324
		- - - -…			175.199
		/ /	-1.56	-3.93	180.366
		/			190.699
		| |			198.449
		/ /			213.304
		/			214.595
		| |			226.22
		/ /	-0.56	-2.19	229.45
		/	-1.44	-3.12	230.741
		| |	-1.38	-3.69	232.679
		/ /	-6.84	-3.17	235.908	251.9
		/			244.95	251.843
		| |	-2.44	-9.63	248.825	251.818
		/ /			252.054	251.798
		/			265.617	251.713
		| |	-1	-4.99	272.075	251.672
		/ /	-0.74	-3.31	280.471	251.619
		/	-0.91	-3.98	321.159	251.362
		| |	-1.42	-9.89	322.451	251.354
		/ /	-0.95	-8.28	323.743	251.346
		/	-0.19	-8.44	328.263	251.317
		| |	-0.92	-8.89	330.847	251.301
		/ /	-0.92	-8.03	334.722	251.276
		/	0.33	-8.26	336.659	251.264
		| |	-0.58	-8.03	337.951	251.256
		/ /	-1.24	-8.48	339.889	251.244
		/	-0.23	-8.28	344.41	251.215
		| |	-0.3	-8.87	346.347	251.203
		/ /	-0.61	-8.23	348.285	251.191
		/	-0.13	-8.64	371.535	251.044
		| |	-0.8	-8.34	377.347	251.008
		/ /	-2.3	-8.72	398.014	250.877
		/	-1.02	-8.63	400.598	250.861
		o | o | o	-3.46	-8.17	411.577	250.792
		o | o	-0.67	-8.59	418.035	250.751
		o | o | o	-2.04	-8.2	418.681	250.747
		o | o	-2.06	-8.16	419.973	250.739
		o | o | o	-1.76	-8.87	429.661	250.677
		o | o	-1.24	-7.94	435.473	250.641
		o | o | o	-2.23	-8.67	438.057	250.624
		o | o	-2.87	-8.06	439.348	250.616
		o | o | o	-1.61	-8.43	440.64	250.608
		o | o	-3.01	-11.46	441.932	250.6
		o | o | o	-1.49	-7.13	443.223	250.596
		o | o	-1.8	-6.53	444.515	250.593
		o | o | o	-0.18	-8.5	448.39	250.581
		o | o	0.99	-9.31	450.328	250.576
		o | o | o	-1.83	-5.65	457.432	250.555
		o | o	-0.98	-5.82	458.724	250.552
		o | o | o	-0.6	-6.91	500.057	250.432
		o | o	0.1	-7.1	502.628	250.425
		o | o | o	3.31	-9.4	503.932	250.421
		o | o	2.35	-10.01	504.578	250.419
		o | o | o	0.93	-11.45	505.87	250.415
		o | o	1.87	-8.84	507.162	250.412
		o | o | o	1.24	-9.92	510.391	250.402
		| |	2.77	-9.7	540.745	250.315
		|	1.73	-8.88	541.391	250.313
		| |	2.6	-9.77	542.037	250.311
		|	2.54	-9.6	549.141	250.29
		| |	2.58	-9.98	550.433	250.287
		|	1.88	-9.03	551.079	250.285
		| |	1.56	-9.1	553.016	250.279
		|	2.26	-9.42	554.308	250.276
		| |	1.16	-9.19	557.537	250.266
		|	1.34	-8.83	560.121	250.259
		| |	1.85	-9.25	561.412	250.255
		|	1.43	-9.4	563.996	250.248
		| |	-0.32	-11.78	565.287	250.244
		|	2	-9.72	567.225	250.238
		| |	1.85	-9	569.808	250.231
		|	1.25	-9.04	575.621	250.214
		| |	1.14	-8.53	576.913	250.21
		|	1.36	-9.31	578.204	250.207
		| |	3.6	-6.48	582.725	250.193
		|	2.57	-8.46	584.017	250.19
		| |	2.36	-9.24	587.892	250.179
		|	2.2	-9.4	590.475	250.171
		| |	2.13	-8.9	593.059	250.164
		|	2.05	-8.69	594.35	250.16
		| |	1.42	-9.05	595.642	250.156
		|	1.66	-9.01	596.921	250.152
		| |	1.16	-7.3	639.559	250.029
		|	2.18	-8.37	640.851	250.026
		| |	2.18	-13.44	642.143	250.022
		|	1.6	-13.31	649.247	250.001
		| |	3.75	-9.51	654.414	249.986
		|	2.47	-9.22	662.164	249.964
		| |	0.91	-13.38	664.747	249.957
		|	3.27	-8.63	687.997	249.89
		| |	2.03	-8.83	690.581	249.882
		|	1.31	-10.62	693.164	249.875
		| |	3.01	-8.58	697.685	249.862
		|	1.06	-10.52	703.498	249.845
		| |	1.8	-9.5	704.143	249.843
		|	1.53	-9.41	707.373	249.834
		| |	2.67	-8.74	709.956	249.826
		|	0.83	-8.96	715.123	249.811
		| |	1.17	-9	718.998	249.8
		|	1.03	-8.58	719.644	249.782
		| |	1.06	-9.98	720.935	249.746
		|	0.8	-9.17	723.519	249.674
		| |	1.19	-9.1	725.456	249.621
		|	1.65	-9.33	726.102	249.603
		| |	0.04	-7.93	739.019	249.244
		|	-0.33	-8.47	742.894	249.136
		| |	0.16	-8.55	744.832	249.082
		|	-0.16	-8.21	746.769	249.028
		| |	-0.15	-8.61	748.061	248.992
		|	-0.63	-8.58	749.998	248.938
		| |	-2.9	-7.84	752.594	248.866
		|	-3.32	-8.06	755.165	248.795
		| |	-3.67	-7.74	756.457	248.759
		|	-3.57	-6.93	759.686	248.669
		| |	-3.4	-8.28	763.561	248.562
		|	-5.08	-7.1	769.374	248.4
		| |	-0.65	-8.37	775.186	248.372
		|	5.5	-7.66	792.624	248.289
		| |	5.86	-8.59	827.499	248.123
		|	5.89	-9.16	829.437	248.114
		| |	5.91	-10.27	832.666	248.098
		|	5.99	-10.02	833.312	248.095
		| |	5.91	-8.35	834.604	248.089
		|	4.53	-11.21	835.895	248.083
		| |	5.31	-8.3	837.833	248.074
		|	5.21	-9.5	841.062	248.058
		| |	2.58	-8.23	844.937	248.04
		|	5.06	-7.58	846.229	248.034
		| |	5.38	-8.43	848.166	248.025
		|	5.38	-8.64	849.458	248.018
		| |	5.38	-10.12	850.75	248.012
		|	7.17	-7.47	853.333	248
		| |	7.17	-8.72	855.258	247.996
		|	7.02	-8.18	856.55	247.994
		| |	5.85	-8.2	862.375	247.983
		|	5.32	-9.78	864.958	247.978
		| |	5.12	-9.57	866.896	247.974
		|	5.3	-9.51	875.937	247.956
		| |	4.85	-7.86	878.508	247.952
		|	4.89	-8.26	881.092	247.947
		| |	5.14	-8.52	884.979	247.939
		|	5.2	-8.22	886.917	247.935
		| |	4.68	-8.36	899.834	247.91
		|	4.54	-8.9	901.771	247.907
		| |	3.73	-8.97	907.584	247.896
		|	3.4	-8.15	910.167	247.891
		| |	3.75	-8.09	913.396	247.884
		|	3.95	-9.75	917.917	247.876
		| |	3.91	-8.76	919.209	247.873
		|	4.02	-7.46	921.146	247.869
		| |	4	-7.98	925.021	247.862
		|	2.46	-10.21	930.188	247.852
		| |	3.31	-8.35	939.863	247.833
		|	3.07	-9.02	941.801	247.83
		| |	2.72	-8.49	945.688	247.822
		|	-0.08	-6.59	979.272	247.757
		| |	-0.4	-7.9	981.856	247.752
		|	1.22	-8.32	983.147	247.75
Saltzman-2013	Spruce mountain & Confusion range	Si | Si | Si	3.29	-8.01	0	253.5
		Si | Si	2.93	-8.38	12	253.416
		Si | Si | Si	3.47	-8.78	15	253.396
		Si | Si	3.1	-7.25	18	253.375
		Si | Si | Si	2.79	-7.64	21	253.354
		Si | Si	2.67	-7.72	24	253.333
		Si | Si | Si	2.85	-7.71	30	253.291
		Si | Si	2.65	-7.59	36	253.249
		Si | Si | Si	2.34	-6.84	45	253.187
		Si | Si	2.9	-8.74	51	253.145
		Si | Si | Si	2.79	-7.23	66	253.041
		Si | Si	2.97	-8.04	69	253.02
		Si | Si | Si	2.96	-7.58	72	252.999
		Si | Si	3.19	-7.32	81	252.936
		Si | Si | Si	2.94	-7.88	93	252.853
		Si | Si	2.7	-6.58	96	252.832
		Si | Si | Si	2.99	-6.85	99	252.811
		Si | Si	2.52	-8.2	114	252.706
		Si | Si | Si	2.52	-6.09	135	252.56
		Si | Si	2.71	-6.2	138	252.539
		Si | Si | Si	2.4	-5.28	159	252.393
		Si | Si	2.5	-8.3	171	252.31
		Si | Si | Si	2.8	-5.5	177	252.268
		Si | Si	2.32	-6.8	183	252.226
		Si | Si | Si	1.6	-6.98	184	252.219
		Si | Si	2.25	-6.89	185	252.212
		Si | Si | Si	2.14	-7.64	187	252.198
		Si | Si	1.6	-8.44	188	252.191
		Si | Si | Si	2.14	-7.96	190	252.177
		Si | Si	2.31	-7.2	191	252.17
		Si | Si | Si	2.2	-8.32	194	252.15
		Si | Si	1.72	-8.08	196	252.136
		Si | Si | Si	2.17	-7.97	197	252.129
		Si | Si	1.95	-7.92	198	252.122
		Si | Si | Si	1.81	-8.48	199	252.115
		Si | Si	1.33	-8.3	200	252.108
		Si | Si | Si	1.34	-8.77	201	252.101
		Si | Si	1.09	-9.95	202	252.094
		Si | Si | Si	1.11	-8.6	203	252.087
		Si | Si	0.98	-9.05	204	252.08
		Si | Si | Si	1.14	-8.95	205	252.073
		Si | Si	1.75	-8.19	206	252.066
		Si | Si | Si	1.52	-8.58	207	252.059
		Si | Si	1.58	-7.95	208	252.052
		Si | Si | Si	0.97	-8.87	209	252.045
		Si | Si	1.36	-9.19	211	252.031
		Si | Si | Si	1.91	-7.78	212	252.024
		Si | Si	1.78	-8.62	213	252.017
		Si | Si | Si	1.54	-8.56	216	251.996
		Si | Si	1.91	-8.27	217	251.989
		Si | Si | Si	1.55	-7.68	218	251.982
		Si | Si	1.39	-7.34	218.25	251.981
		Si | Si | Si	1.43	-7.95	218.5	251.979
		Si | Si	1.26	-8.07	218.75	251.977
		Si | Si | Si	1.7	-7.15	219.1	251.975
		Si | Si	1.43	-7.9	219.35	251.973
		Si | Si | Si	1.25	-7.73	219.6	251.971
		Si | Si	1.13	-7.45	220.1	251.968
		Si | Si | Si	0.96	-7.3	220.35	251.966
		Si | Si	0.22	-9.27	220.6	251.964
		Si | Si | Si	0.22	-7.93	221.35	251.959
		Si | Si	0.5	-7.55	221.6	251.957
		Si | Si | Si	0.04	-10.07	221.85	251.956
		Si | Si	0.38	-7.68	222.1	251.954
		Si | Si | Si	0.39	-7.99	222.35	251.952
		Si | Si	0.49	-7.71	222.6	251.95
		Si | Si | Si	0.15	-7.68	222.85	251.949
		Si | Si	-0.2	-8.1	223.1	251.947
		Si | Si | Si	-0.32	-7.95	223.35	251.945
		Si | Si	-0.7	-6.41	224.1	251.94
		Si | Si | Si	-0.83	-6.47	224.35	251.939
		Si | Si	-0.89	-6.28	224.6	251.938
		Si | Si | Si	-1.14	-7.76	224.73	251.937
		Si | Si	-1.4	-8.54	225.5	251.934
		Si | Si | Si	-1.51	-9.03	225.75	251.933
		Si | Si	-2.07	-8.97	226	251.931
		Si | Si | Si	-2.06	-8.61	226.25	251.93
		Si | Si	-2.12	-8.62	226.5	251.929
		Si | Si | Si	-2.19	-8.88	226.75	251.928
		Si | Si	-2.12	-7.92	228.25	251.921
		Si | Si | Si	-2.07	-8.04	228.5	251.92
		Si | Si	-2.21	-8.04	228.75	251.919
		Si | Si | Si	-2.03	-8.8	229.25	251.917
		Si | Si	-2.27	-8.22	229.5	251.916
		Si | Si | Si	-2.07	-8.39	230	251.913
		Si | Si	-2.21	-8.61	230.25	251.912
		Si | Si | Si	-1.98	-9.49	230.5	251.911
		Si | Si	-2.02	-8.93	230.75	251.91
		Si | Si | Si	-1.81	-9.7	231	251.909
		Si | Si	-1.83	-9.2	231.25	251.908
		Si | Si | Si	-2.05	-9.21	231.5	251.907
		Si | Si	-1.84	-9.31	231.75	251.906
		Si | Si | Si	-2.12	-8.49	232	251.904
		Si | Si	-2.26	-8.21	232.25	251.903
		Si | Si | Si	-2.23	-8.25	232.5	251.902
		Si | Si	-2.3	-9.16	232.75	251.901
		Si | Si | Si	-2.47	-8.74	233	251.9
		Si | Si	-3.33	-9.48	235	248.7
		Si | Si | Si	-3.23	-9.16	235.5	248.657
		Si | Si	-3.29	-9.09	235.75	248.636
		Si | Si | Si	-3.55	-8.43	236	248.614
		Si | Si	-3.38	-8.97	236.25	248.593
		Si | Si | Si	-3.35	-8.93	236.5	248.571
		Si | Si	-3.56	-7.83	236.75	248.55
		Si | Si | Si	-3.43	-8.68	237	248.529
		Si | Si	-3.09	-7.16	237.5	248.486
		Si | Si | Si	-3.91	-8.66	237.75	248.464
		Si | Si	-4.21	-8.3	238	248.443
		Si | Si | Si	-4.09	-8.63	238.25	248.421
		Si | Si	-4.55	-8.13	238.5	248.4
		……………	3.6	-11.15	300	248.3
		……………	3.21	-12.15	301.5	248.292
		……………	3.72	-11.61	303	248.284
		……………	3.04	-10.43	306	248.268
		……………	1.42	-11.57	312	248.237
		……………	1.69	-10.95	313.5	248.229
		……………	1.39	-9.176	315	248.221
		……………	2.25	-9.637	318	248.205
		……………	2.83	-10.58	319.5	248.197
		……………	3.43	-11.09	321	248.189
		……………	3.57	-10.05	325.5	248.166
		……………	3.51	-11.4	327	248.158
		……………	3.46	-10.63	328.5	248.15
		……………	2.83	-11.28	330	248.142
		……………	4.43	-10.55	336	248.111
		……………	4.55	-11.72	337.5	248.103
		……………	5.65	-11.24	340.5	248.087
		……………	5.93	-10.89	342	248.079
		……………	6.55	-11.46	343.5	248.071
		……………	6.81	-10.9	345	248.063
		……………	6.7	-12.1	346.5	248.055
		……………	6.78	-10.64	348	248.047
		……………	7.52	-11.1	349.5	248.039
		……………	7.92	-10.37	351	248.032
		……………	6.37	-13.69	354	248.016
		……………	6.74	-10.87	355.5	248.008
		……………	7.39	-9.47	357	248
Thomazo-2016	Mineral Mountains	o | o | o			33.7	249.5
		o | o			34.3	249.49
		o | o | o	0.09	-10.93	34.6	249.485
		o | o	0.37	-9.92	35	249.479
		o | o | o	0.62	-10.59	35	249.479
		o | o	0.27	-10.75	35.2	249.475
		o | o | o	0.22	-11.07	37.8	249.433
		o | o	0.27	-10.69	37.8	249.433
		o | o | o			38.5	249.422
		o | o	0.19	-10.3	39.5	249.405
		o | o | o	0.16	-10.02	43	249.348
		o | o	0.23	-11.14	44	249.332
		o | o | o	-0.14	-11.11	45	249.315
		o | o	-0.25	-10.35	47.1	249.281
		o | o | o	0.11	-10.12	49.3	249.245
		o | o	-1.76	-11.89	50.8	249.221
			-1.78	-12.66	51.2	249.214
			-1.83	-12.71	51.6	249.207
			-1.99	-12.68	52	249.201
			-2.04	-12.37	52.3	249.196
			-1.26	-10.3	53.2	249.181
			-2.17	-12.38	54.1	249.167
			-1.81	-12.26	54.6	249.158
			-1.71	-10.96	55.6	249.142
			-1.66	-11.28	56	249.136
			-2.69	-13.5	56.9	249.121
			-1.89	-10.95	57.2	249.116
			-2.33	-12.91	59	249.086
			-2.1	-12.05	61.2	249.051
			-2.32	-12.93	64	249.005
			-2.22	-12.5	65.5	248.98
			-2.29	-13.42	66.4	248.966
			-2.23	-12.87	67.5	248.948
			-2.49	-13.83	68.4	248.933
			-2.21	-12.05	69.8	248.91
			-2.47	-12.68	71.1	248.889
			-2.52	-11.76	72.8	248.861
			-2.8	-12.64	73.3	248.853
			-2.61	-12.8	74.3	248.836
			-2.81	-11.63	76.1	248.807
			-3.03	-12.26	78.1	248.774
			-2.99	-11.55	79.6	248.75
			-3.18	-11.64	80.3	248.738
			-3.13	-11.62	80.9	248.729
			-4.5	-13.75	82.1	248.709
			-3.59	-11.93	82.6	248.701
			-3.48	-11.57	84.3	248.673
			-3.38	-11.54	86.3	248.64
			-3.37	-11.54	87	248.629
			-3.31	-11.46	92.1	248.545
			-3.41	-12.13	92.9	248.532
			-3.47	-10.6	95.5	248.49
			-3.86	-10.95	98.5	248.441
			-4.19	-10.74	101	248.4
			-3.41	-10.92	102.9	248.391
			-3.51	-10.96	104.2	248.384
			-3	-11.14	105.3	248.379
			-2.46	-11.43	107	248.37
			-1.76	-10.21	107.7	248.367
			0.01	-12.35	109.6	248.357
			-1.04	-9.55	110.3	248.354
			0.21	-8.57	113.2	248.339
			-0.49	-8.78	115.7	248.327
			0.48	-9.6	121.3	248.299
		| |	1.36	-10.07	127.1	248.27
		|	1.49	-9.65	128.4	248.263
		| |	1.65	-9.86	129	248.26
		|	1.56	-10.19	130	248.255
		| |	1.81	-8.63	130.7	248.252
		|	0.91	-8.76	131.2	248.249
		| |	0.57	-9.66	135.8	248.226
		|	0.57	-9.34	135.8	248.226
		| |	0.56	-10.02	136.1	248.225
		|	0.7	-9.8	136.3	248.224
		| |	0.98	-9.93	137.3	248.219
		|	1.16	-10.6	138.7	248.212
		| |	1.42	-9.8	138.7	248.212
		|	1.43	-9.49	139	248.21
		| |	1.3	-10.28	139.2	248.209
		|	1.52	-9.84	139.8	248.206
		| |	1.49	-9.15	140	248.205
		|	1.47	-9.71	140.1	248.205
		| |	1.26	-9.71	140.8	248.201
		|	1.69	-9.93	141	248.2
		| |	1.3	-11.04	141.1	248.2
Tong-2007	Meishan	| |	3.47059		-4.73186
		|	3.70588		-3.47003
		| |	3.41176		-2.2082
		|	2.41176		-1.1041
		| |	-2.35294		0
		|	-1.52941		0.473186
		| |	-1.82353		1.41956
		|	0.470588		2.99685
		| |	-0.882353		4.10095
		|	-0.470588		5.36278
		| |	-0.823529		6.62461
		|	-0.705882		7.72871
		| |	0.705882		10.4101
		|	0.882353		11.5142
		| |	1.41176		14.0379
		|	2.47059		15.142	251.4
		| |	2.76471		16.4038	251.368
		|	2.41176		18.4543	251.316
		| |	2.70588		20.0315	251.275
		|	2.47059		22.2397	251.219
		| |	2.52941		23.817	251.179
		|	1.88235		24.9211	251.151
		| |	2.64706		27.7603	251.079
		|	2.17647		29.8107	251.026
		| |	2.23529		31.2303	250.99
		|	1.70588		32.4921	250.958
		| |	2.70588		34.858	250.898
		|	2.05882		35.9621	250.87
		| |	1.05882		36.9085	250.846
		|	1.88235		37.5394	250.829
		| |	1.52941		38.8013	250.797
		|	1.94118		39.4322	250.781
		| |	1.82353		40.0631	250.765
		|	0.764706		40.3785	250.757
		| |	1.76471		40.694	250.749
		|	1.52941		41.4826	250.729
		| |	0.647059		41.9558	250.717
		|	1.05882		42.429	250.705
		| |	-0.470588		42.9022	250.693
		|	1.29412		43.8486	250.669
		| |	1.11765		44.4795	250.653
		|	1.64706		44.9527	250.641
		| |	1.23529		45.8991	250.617
		|	0.764706		46.53	250.6
		| |	1.23529		47.4763	250.576
		|	0.764706		47.7918	250.568
		| |	0.0588235		49.0536	250.536
		| |	1.05882		49.3691	250.528
		|	1.64706		50.4732	250.5
		| |	1.52941		50.9464	250.489
		|	1.70588		51.8927	250.468
		| |	1.94118		52.3659	250.457
		|	1.58824		52.9968	250.443
		| |	1.52941		53.9432	250.422
		|	1.94118		54.8896	250.401
		| |	2.35294		55.836	250.379
		|	1.47059		56.4669	250.365
		| |	2.23529		57.2555	250.348
		|	2		58.3596	250.323
		| |	2.23529		58.9905	250.309
		|	1.82353		59.7792	250.291
		| |	2.47059		61.1987	250.259
		|	3.41176		61.1987	250.259
		| |	2.70588		62.1451	250.238
		|	3.17647		62.776	250.223
		| |	4.41176		64.3533	250.188
		|	3.05882		65.4574	250.163
		| |	3		65.9306	250.152
		|	4.05882		66.4038	250.142
		| |	3.29412		68.2965	250.099
		|	3.29412		68.9274	250.085
		| |	2.70588		70.0315	250.06
		|	3.35294		70.8202	250.043
		| |	3.41176		72.7129	250
Burgess-2014	Meishan	|	2.143		48	250.924
		| |	2.377		46.7	250.943
		|	2.008		45	250.967
		| |	2.331		43.3	250.992
		|	2.443		41	251.024
		| |	2.253		39	251.053
		|	2.178		33.5	251.131
		| |	2.349		31	251.167
		|	2.822		29	251.195
		| |	2.572		27	251.224
		|	2.817		21.25	251.306
		| |	1.947		19.5	251.331
		|	2.527		18.3	251.348
		| |	1.998		17	251.367
		|	2.52		15.5	251.388
		- - - -…	2.419		14.5	251.402
		| |	2.468		14	251.409
		- - - -…	2.303		13.1	251.422
		| |	1.824		12	251.438
		- - - -…	1.014		10.9	251.454
		| |	0.666		10.5	251.459
		- - - -…	0.792		9.8	251.469
		- - - -…	0.087		9.3	251.476
		… - - - -	-0.911		8.85	251.483
		- - - -…	-0.784		8.75	251.484
		… - - - -	-0.964		8	251.495
		- - - -…	-0.939		7.7	251.499
		… - - - -	-1.155		7.1	251.508
		- - - -…	-1.657		5.7	251.528
		… - - - -	-1.232		5.1	251.536
		- - - -…	-0.848		3.75	251.556
		… - - - -	-0.626		2.1	251.579
		- - - -…	-0.461		1.86	251.583
		… - - - -			1.83	251.583
		- - - -…	0.206		1.1	251.715
		… - - - -	0.201		0.71	251.786
		- - - -…	0.567		0.48	251.827
		… - - - -	0.687		0.39	251.844
		- - - -…	0.62		0.3	251.86
		… - - - -	0.666		0.23	251.873
		- - - -…			0.21	251.88
		… - - - -			0.18875	251.88
		- - - -…	0.921		0.1675	251.885
		… - - - -	0.999		0.1625	251.886
		- - - -…	0.634		0.1575	251.888
		… - - - -	0.392		0.1525	251.889
		- - - -…	0.597		0.1475	251.89
		… - - - -	0.421		0.1425	251.891
		- - - -…	0.354		0.1375	251.892
		… - - - -	0.485		0.1325	251.894
		- - - -…	0.724		0.1275	251.895
		… - - - -	0.824		0.1225	251.896
		- - - -…	0.841		0.1175	251.897
		… - - - -	0.21		0.1125	251.898
		- - - -…	0.994		0.1075	251.9
		… - - - -	0.291		0.1025	251.901
		- - - -…	0.074		0.0975	251.902
		… - - - -	0.743		0.0925	251.903
		- - - -…	1.059		0.0875	251.904
		… - - - -	1.184		0.0825	251.906
		- - - -…	1.082		0.0775	251.907
		… - - - -	0.646		0.0725	251.908
		- - - -…	1.049		0.0675	251.909
		… - - - -	1.077		0.0625	251.91
		- - - -…	0.345		0.0575	251.912
		… - - - -	0.09		0.0525	251.913
		- - - -…	0.181		0.0475	251.914
		… - - - -	0.227		0.0425	251.915
[truncated: 5,720 more rows]

## Sheet: d13C-Sum
Age	d13Ccarb
227	2.13
227.275	2.04
227.961	2.81
228.373	2.85
229.06	2.74
229.747	2.52
230.296	2.23
230.708	2.87
231.12	2.65
231.532	3.03
232.219	2.98
232.631	2.9
233.043	2.88
233.455	2.92
233.867	2.77
234.279	2.88
234.691	3.21
235.24	2.86
235.652	2.61
236.133	2.76
236.545	2.44
237	2.543
237.047	2.461
237.107	2.446
237.202	2.568
237.232	2.6
237.266	2.478
237.338	2.39
237.437	2.356
237.815	2.419
237.896	2.249
237.971	2.205
238	3.15152
238.029	2.133
238.159	2.093
238.193	2.74
238.229	2.087
238.246	2.66667
238.287	2.289
238.356	2.292
238.409	2.234
238.415	2.90909
238.462	2.199
238.545	2.295
238.553	2.78788
238.586	2.092
238.65	2.191
238.706	3.15152
238.711	2.298
238.814	2.78788
238.891	2.30303
238.9	1.17763
238.952	2.66667
238.962	2.15313
238.993	2.055
239.009	1.99135
239.052	2.029
239.06	2.66667
239.066	1.98716
239.106	2.90909
239.124	1.815
239.152	2.54545
239.172	1.94621
239.238	1.60593
239.244	2.78788
239.277	1.851
239.29	2.18182
239.292	3.71
239.298	1.76928
239.332	1.942
239.366	1.95164
239.396	1.794
239.421	2.01846
239.48	1.77859
239.49	2.78788
239.536	3.0303
239.539	1.94827
239.566	2.30303
239.579	1.48
239.601	1.70304
239.635	1.937
239.659	2.78788
239.69	1.814
239.705	1.7839
239.72	2.66667
239.748	1.846
239.764	1.84978
239.804	1.63
239.812	2.54545
239.859	1.769
239.918	1.683
239.95	2.18182
240	1.95035
240.047	1.582
240.051	1.59574
240.051	1.938
240.101	1.91489
240.116	3.76
240.137	1.731
240.214	1.946
240.24	1.87943
240.275	1.969
240.288	2.78788
240.303	1.73759
240.348	1.931
240.407	1.877
240.417	1.73759
240.431	1.914
240.468	1.56028
240.508	1.558
240.665	3.62
240.911	1.82
241	1.13274
241.188	2.16312
241.269	0.786258
241.276	1.95035
241.302	2.18182
241.302	1.38231
241.327	1.59574
241.338	1.33459
241.388	1.57435
241.397	1.16814
241.415	1.87943
241.428	1.52369
241.455	2.06061
241.468	1.56227
241.485	1.903
241.529	1.91489
241.557	1.877
241.58	1.70213
241.627	3.76
241.628	2.124
241.63	1.80851
241.69	2.308
241.717	3.27273
241.756	2.392
241.769	2.12766
241.815	2.03
241.832	1.87943
241.873	1.612
241.892	1.888
241.896	1.4539
241.901	2.18182
241.94	1.726
241.959	0.319149
242.012	1.765
242.075	1.578
242.085	2.02128
242.114	1.464
242.136	1.95035
242.186	1.52482
242.188	1.899
242.193	2.30303
242.197	1.629
242.237	1.48936
242.253	1.812
242.3	1.38298
242.313	3.74
242.372	1.28404
242.379	1.38437
242.4	0.177305
242.408	1.36161
242.45	-0.141844
242.454	2.06061
242.534	1.41844
242.659	1.09735
242.684	1.406
242.699	1.21279
242.715	1.81818
242.735	1.48936
242.779	1.27063
242.817	1.50237
242.835	1.56028
242.84	1.13274
242.855	0.721111
242.888	1.49333
242.894	1.16814
242.902	0.780142
242.933	1.46859
242.935	1.66667
242.948	1.52212
243	3.97
243.007	1.2874
243.053	2.66667
243.056	1.27434
243.075	1.0975
243.086	1.48936
243.201	0.99115
243.203	1.02837
243.255	0.99115
243.27	0.851064
243.32	0.638298
243.373	1.707
243.391	2.30303
243.437	1.653
243.523	1.556
243.525	1.27434
243.56	2.06061
243.616	1.09735
243.626	1.505
243.752	1.462
243.759	2.06061
243.772	0.425532
243.789	1.4539
243.796	0.99115
243.822	1.02837
243.877	1.663
243.886	1.20354
243.889	-0.141844
243.92	1.519
243.956	1.41844
243.959	3.15152
243.986	1.586
244.006	0.780142
244.02	1.471
244.023	0.319149
244.084	0.707965
244.115	0.326
244.158	1.677
244.174	1.81818
244.211	0.495575
244.225	1.638
244.283	0.743363
244.291	1.625
244.361	1.69
244.389	1.09091
244.416	1.919
244.427	1.09735
244.472	1.704
244.499	1.02655
244.508	-3.01418
244.52	1.855
244.525	1.66667
244.575	0.673759
244.58	1.989
244.626	0.99115
244.675	-0.35461
244.752	1.921
244.8	1.67
244.857	2.157
244.914	1.09735
244.942	0.969697
244.957	1.989
245	1.49114
245	2.62564
245.024	1.958
245.028	2.005
245.041	1.27434
245.046	2.071
245.069	1.39308
245.077	-3.5461
245.08	2.11282
245.101	1.98
245.113	0.99115
245.116	2.33846
245.126	2.68718
245.126	1.45455
245.132	2.07179
245.154	1.25986
245.161	-1.98582
245.161	2.44103
245.162	1.482
245.167	1.41593
245.19	1.96923
245.203	1.41593
245.212	1.57949
245.234	1.721
245.254	2.11282
245.257	1.42427
245.275	2.0177
245.278	-1.80851
245.28	2.25641
245.31	1.57576
245.319	1.37436
245.328	-0.212766
245.337	1.49
245.341	1.88718
245.343	1.24527
245.361	2.25641
245.365	1.30973
245.383	1.52212
245.391	1.752
245.395	-1.20567
245.402	2.48205
245.415	2.4
245.429	1.36538
245.437	1.953
245.437	1.21176
245.445	-3.04965
245.455	1.76991
245.457	2.15385
245.467	1.55
245.473	2.64615
245.502	2.54359
245.509	2.68718
245.514	1.77268
245.523	1.06527
245.528	2.58407
245.537	1.3411
245.541	2.50256
245.546	-1.56028
245.548	1.71
245.551	2.245
245.557	1.02168
245.567	2.29744
245.574	0.710233
245.587	1.45455
245.602	2.4
245.606	1.916
245.625	2.35897
245.643	1.04269
245.655	0.370822
245.657	2.07179
245.661	2.671
245.662	1.74469
245.664	1.69697
245.728	2.35897
245.729	1.66088
245.746	1.49655
245.753	2.03077
245.762	1.9115
245.763	1.37678
245.771	2.42424
245.782	2.25641
245.814	2.48205
245.819	1.8869
245.831	1.52869
245.839	2.896
245.84	1.31465
245.847	2.4
245.848	2.54545
245.857	2.75
245.86	1.33333
245.875	2.041
245.889	2.5641
245.891	1.23276
245.909	1.35329
245.914	-0.921986
245.922	2.82
245.925	2.365
245.942	1.87611
245.947	-1.13475
245.947	2.523
245.963	2.05128
245.982	2.03077
245.994	1.93041
246.001	2.4
246.022	2.677
246.037	2.62564
246.047	2.30303
246.047	-0.851064
246.051	2.76106
246.055	2.189
246.059	2.78974
246.068	2.6
246.075	1.717
246.078	2.11282
246.08	0.82038
246.088	2.31795
246.1	0.571429
246.1	1.6
246.133	2.8
246.153	0.831169
246.155	2.66667
246.163	2.194
246.166	0.718238
246.175	2.5641
246.175	-0.38
246.18	2.055
246.183	2.5974
246.194	2.178
246.194	2.42051
246.195	2.79646
246.215	3
246.227	2.64615
246.238	2.65
246.243	0.529387
246.248	1.06383
246.255	2.674
246.255	1.49
246.256	2.99487
246.259	1.87013
246.285	1.80531
246.294	3.103
246.294	3.09744
246.305	2.80519
246.312	3.735
246.312	2.74
246.313	3.268
246.32	3.26154
246.321	1.45133
246.329	3.745
246.329	0.755462
246.33	3.611
246.333	3.511
246.34	3.874
246.341	3.96
246.347	3.718
246.348	3.83
246.356	3.785
246.359	3.32308
246.365	0.212766
246.378	3.997
246.384	3.48718
246.387	4.101
246.399	2.97872
246.4	3.0597
246.401	3.15152
246.407	3.28358
246.411	1.16814
246.414	3.01038
246.415	2.61194
246.42	3.38462
246.422	0.895522
246.423	3.529
246.426	0
246.436	1.79104
246.437	3.827
246.444	1.34328
246.445	3.63077
246.451	1.79104
246.458	2.77
246.463	1.56716
246.464	0.0519481
246.467	3.905
246.471	1.86567
246.473	4.422
246.478	1.19403
246.484	1.79104
246.487	4.10256
246.489	4.068
246.49	1.79104
246.497	1.79104
246.498	3.915
246.498	4.386
246.5	3.20377
246.5	3.91795
246.502	1.41593
246.505	1.49254
246.505	1.86567
246.506	4.382
246.517	4.509
246.52	2.0177
246.52	1.79104
246.523	3.69231
246.523	1.56716
246.538	3.00885
246.539	4.403
246.539	0.779221
246.544	0.671642
246.546	1.19403
246.549	2.48227
246.556	3.39823
246.556	2.78
246.559	3.808
246.565	4.04103
246.565	0.746269
246.565	1.79104
246.569	2.09324
246.57	4.381
246.581	4.055
246.585	0.671642
246.585	1.19403
246.589	4.053
246.592	3.11504
246.6	3.13898
246.6	4.22564
246.606	0.895522
246.606	1.56716
246.611	4.338
246.615	1.94396
246.616	1.91489
246.616	4.43262
246.617	4.05917
246.623	3.42857
246.63	3.77436
246.638	1.9403
246.655	1.04478
246.656	4.379
246.661	3.06494
246.664	3.36283
246.667	4.016
246.667	3.40513
246.669	-2.68657
246.669	-1.26866
246.672	3.849
246.681	3.463
246.682	3.43363
246.684	3.15044
246.686	3.95571
246.689	2.285
246.69	0.820896
246.691	3.53247
246.7	3.18584
246.7	4.32624
246.7	1.47566
246.703	3.8438
246.707	3.33333
246.708	1.75156
246.708	3.91795
246.711	3.345
246.716	0.970149
246.716	3.00885
246.721	2.39159
246.721	-0.460993
246.724	2.19469
246.724	2.90265
246.726	0.19
246.732	2.51327
246.735	1.19403
246.735	1.56716
246.738	3.27829
246.739	3.523
246.75	1.48
246.75	3.393
246.752	3.69231
246.754	1.77372
246.755	2.79975
246.755	-1.86567
246.756	2.69027
246.761	1.77
246.772	2.43
246.776	0
246.777	1.99
246.778	2.9
246.78	2.0531
246.78	1.62
246.782	2.75325
246.789	3.05641
246.79	3.40082
246.796	-0.0746269
246.8	2.45
246.8	3.0303
246.8	3.085
246.8	3.65248
246.806	1.87
246.807	3.25114
246.815	0.88
246.816	0
246.816	3.509
246.816	3.509
246.817	0.373134
246.821	2.69504
246.823	2.27692
246.824	3.01533
246.829	1.29
246.831	1.25007
246.834	-0.437
246.836	1.84071
246.839	0.447761
246.841	2.30623
246.843	-0.602837
246.844	1.21
246.853	0.84
246.857	-0.223881
246.857	3.069
246.858	3.22078
246.859	1.70665
246.859	1.11
246.869	0.25
246.875	2.89231
246.876	1.81635
246.876	0.522388
246.886	2.58865
246.886	2.94
246.887	2.906
246.892	0.76
246.893	0.567376
246.893	0.772395
246.894	-1.1194
246.894	-0.597015
246.899	2.377
246.9	0.182
246.9	0.94
246.9	1.47408
246.9	1.62832
246.9	1.82
246.901	3.22051
246.904	1.13
246.909	-0.373134
246.91	1.14
246.91	1.35494
246.915	1.73451
246.915	1.981
246.916	0.499065
246.921	1.52212
246.922	2.01
246.923	0.9995
246.927	1.34513
246.927	1.16581
246.928	1.17207
246.928	2.114
246.929	0.992908
246.933	1.97403
246.933	-1.04478
246.934	-0.78
246.937	1.967
246.943	0.925476
246.944	0.955752
246.945	1.77
246.945	1.3745
246.946	0.68
246.951	-0.820896
246.954	0.85
246.954	2.45
246.957	2.321
246.958	0.980961
246.962	1.56835
246.963	2.345
246.963	0.46
246.967	0.56
246.968	1.09735
246.969	0.644179
246.973	-0.895522
246.975	2.077
246.975	0.48
246.978	-0.474
246.979	2.7013
246.979	1.49783
246.985	0.44
246.986	0.70922
246.986	0.969697
246.986	2.64615
246.989	2.04
246.991	0.849558
246.993	1.888
246.995	2.61
246.996	-0.219447
246.997	1.47009
246.999	1.796
246.999	0.52
247	-0.820896
247	-0.59
247	-0.446043
247	0.639818
247	0.690766
247	0.070922
247.007	-1.02837
247.011	2.18749
247.012	0.99115
247.013	1.42046
247.014	1.46486
247.015	-0.746269
247.015	0.26
247.017	-1.12752
247.019	-0.388489
247.02	2.29744
247.021	1.44
247.021	-0.177305
247.028	-0.168991
247.029	1.802
247.03	-1.53866
247.031	0.41
247.031	1.26266
247.032	2.62
247.032	1.92208
247.034	0.17
247.036	-0.390071
247.036	-0.746269
247.036	-0.266564
247.043	0.32
247.048	0.727273
247.048	1.23798
247.053	-1.39403
247.053	0.54
247.054	-0.67595
247.055	1.626
247.055	0.884956
247.056	-3.08
247.059	-0.746269
247.061	0.48
247.061	2.19487
247.063	1.66
247.066	0.778837
247.073	-0.47482
247.074	0.35
247.075	0.51
247.077	1.199
247.077	-0.522388
247.08	-2.14144
247.08	0.743363
247.08	-0.966983
247.081	-2.81329
247.081	1.61
247.083	0.781007
247.088	0.45
247.089	-0.0719424
247.093	2.212
247.094	1.98974
247.095	0.0431655
247.096	-0.671642
247.099	0.353982
247.1	0.962847
247.1	0.070922
247.101	-1.3341
247.104	0.5
247.104	-1.16847
247.105	0.387
247.107	-1.61875
247.107	0.119
247.107	2.73
247.108	2.7013
247.109	1.61
247.114	-0.841119
247.115	1.01
247.117	0.743207
247.118	0.16
247.124	0.353982
247.124	-0.88
247.124	-1.25221
247.124	-0.373134
247.125	2.77
247.126	-3.96981
247.13	0.0143885
247.13	0.273381
247.132	-0.07
247.133	-1.88462
247.134	0.563192
247.135	1.385
247.141	1.59916
247.141	1.662
247.143	0.531915
247.144	-0.08
247.144	-0.225074
247.147	0.011
247.149	0.302158
247.15	-0.0746269
247.151	-0.0707965
247.152	0.58639
247.153	0.653
247.157	2.54
247.16	-0.07
247.16	2.7
247.16	-2.24338
247.165	0.41
247.168	0.244604
247.168	0.623377
247.169	0.313917
247.171	-0.373134
247.171	-0.882958
247.171	0.177305
247.173	-0.176991
247.173	2.28
247.175	-0.307659
247.175	-0.16
247.176	-2.76
247.179	-0.460993
247.18	0.841026
247.185	-0.13
247.186	0.104172
247.187	0.211
247.187	-1.05299
247.19	0.47482
247.191	-1.12979
247.192	0.0746269
247.193	0.116
247.193	-0.389381
247.2	0.0930294
247.206	0.446043
247.207	-0.212766
247.211	-1.7465
247.213	-0.176991
247.214	0.340758
247.214	0.077
247.216	0.0746269
247.217	0.492308
247.219	-0.11
247.22	2.12
247.221	0.0431847
247.222	-2.0343
247.228	0.0143885
247.23	-0.004
247.233	-0.34
247.237	-0.373134
247.238	-0.0560476
247.239	-0.766
247.24	-2.85416
247.241	0.497965
247.242	-0.484837
247.242	-0.318584
247.242	-0.042
247.243	-1.41844
247.243	2.06
247.245	-1.0483
247.246	-0.0746269
247.247	-1.56716
247.247	-0.25
247.255	-0.3
247.256	0.330935
247.259	0.421378
247.259	0.596566
247.259	1.35065
247.262	-0.34989
247.262	0.581
247.267	1.83
247.267	-0.849558
247.271	-0.24
247.271	0.149254
247.271	-0.955752
247.272	-0.265279
247.275	-1.45965
247.278	-1.09091
247.282	-1.8707
247.282	-0.466
247.285	0.02
247.286	-0.495575
247.286	-0.41
247.288	-0.231
247.29	-0.520234
247.291	0.533333
247.296	-0.873588
247.298	-0.36
247.298	2.33846
247.299	-0.223881
247.3	-2.02128
247.306	2.97
247.307	-1.2766
247.309	-0.555981
247.31	-0.49
247.31	-0.858
247.312	0.467532
247.313	-0.460177
247.317	-0.779485
247.317	-0.92
247.319	-0.761591
247.32	-0.491
247.321	1.6
247.323	-3.02
247.324	-0.815603
247.324	-0.872
247.326	-0.36
247.328	-0.856331
247.329	-2.48775
247.331	1.53
247.332	-0.672566
247.333	0.223881
247.334	-1.75518
247.334	-0.837
247.334	-0.652346
247.335	1.35065
247.336	-0.37
247.338	1.47
247.339	2.56
247.342	-0.35
247.342	-0.293
247.343	2.46
247.344	-0.567376
247.346	-0.522388
247.347	2.55
247.349	-2.36472
247.351	-0.886525
247.353	2.15
247.354	-0.925
247.355	-0.899178
247.356	2.6
247.357	-1.65681
247.358	-0.484848
247.358	-0.964029
247.36	-0.778761
247.362	-0.635897
247.363	0.223881
247.364	-0.739
247.366	-0.837856
247.366	-0.31
247.373	-0.820144
247.376	-0.936784
247.376	-1.00891
247.379	-2.11854
247.379	-0.72906
247.38	1.35065
247.381	2.53
247.382	-0.32
247.383	-2.21923
247.386	-0.495575
247.387	-0.177305
247.388	-0.389744
247.393	-0.826135
247.394	-0.851064
247.394	-0.915
247.396	-0.844788
247.397	-0.141593
247.397	-0.447761
247.399	-0.848921
247.399	-0.34
247.404	-0.326118
247.409	-0.49
247.409	2.74
247.41	-1.017
247.41	-0.798117
247.413	2.06
247.413	-0.522388
247.418	2.02597
247.419	-0.319149
247.42	-1.33824
247.42	1.23
247.425	-0.389381
247.428	-0.967
247.428	-0.484848
247.43	-0.0746269
247.431	-0.341402
247.431	-0.732608
247.433	-1.87267
247.433	0.035461
247.435	-0.28
247.436	-0.533333
247.436	-0.886408
247.441	2.41
247.445	-2.08955
247.445	-0.685713
247.446	-0.47558
247.447	-2.97
247.447	-0.424779
247.447	-0.34
247.448	0.089
247.449	-0.921986
247.45	-0.839973
247.451	-0.412
247.452	-0.460993
247.452	-0.143358
247.457	-0.29
247.458	-0.695
247.46	-1.09219
247.462	-0.212389
247.462	-0.640858
247.464	1.55844
247.465	0
247.465	2.53
247.466	-1.49254
247.468	-0.956
247.47	-1.38
247.471	2.48
247.472	-0.273381
247.472	-1.667
247.473	2.19487
247.475	-0.27
247.476	-0.49
247.477	2.18
247.477	0
247.478	0.283186
247.479	0.0336743
247.479	-0.655599
247.481	2.59
247.481	-0.848485
247.484	2.4
247.487	-0.602837
247.488	0.814159
247.49	-0.957447
247.491	-0.16
247.491	1.9
247.491	-1.70213
247.492	1.44
247.493	1.45
247.493	0.838877
247.495	-0.964103
247.496	-2.05674
247.497	-0.119468
247.497	-0.373134
247.5	-1.693
247.5	-1.53247
247.5	-1.07
247.5	0.849558
247.5	-0.589928
247.506	2.24
247.506	0.0774262
247.507	1.04418
247.508	-0.03
247.509	1.71429
247.51	-1.47093
247.514	2.15368
247.514	-0.254064
247.516	-0.484
247.516	-0.02
247.518	0.149254
247.521	0.0410256
247.522	0.0319937
247.525	1.84
247.53	-0.08
247.533	-0.447761
247.537	1.77
247.538	-2
247.54	0.509499
247.543	-1.92208
247.544	0.172477
247.544	0.318584
247.547	1.92
247.549	-0.64
247.55	2.2
247.55	0.08
247.551	-1.10791
247.552	-0.879308
247.552	0.223881
247.552	-0.848485
247.554	0.838091
247.558	2.97
247.56	-0.607
247.562	-0.08
247.562	1.61039
247.563	2.59
247.566	-0.532374
247.571	0.820896
247.571	0.137469
247.572	2.75
247.574	1.0844
247.576	-0.558442
247.576	-0.01
247.576	-0.993431
247.582	-0.458
247.582	0.447761
247.588	0.103896
247.589	2.17
247.591	0.54994
247.591	1.16638
247.593	-0.012987
247.595	-0.0746269
247.596	1.77
247.596	0.566372
247.596	-0.484848
247.6	0.12467
247.6	0.424
247.6	1.29
247.603	0.219562
247.606	1.657
247.608	0.08
247.608	0.344242
247.615	1.73
247.615	2.02597
247.619	-1.84416
247.619	0.49
247.62	-0.458
247.623	0.242424
247.625	0.75
247.626	0.820896
247.628	0.302884
247.63	-1.08
247.63	0.336972
247.631	0.71
247.633	-0.553846
247.633	0.40518
247.633	1.62
247.633	0.460177
247.636	-0.561151
247.639	-1.326
247.641	-0.149346
247.644	-2.7013
247.645	3.14
247.645	1.4026
247.647	0.746269
247.649	3.15
247.649	0.546143
247.65	0.665011
247.651	-0.14
247.653	0.748018
247.653	2.98
247.655	2.68
247.655	2.83
247.656	0.846027
247.656	-0.480519
247.658	-0.121212
247.659	2.47
247.661	-0.359712
247.662	-0.43
247.663	1.56716
247.665	-2.40993
247.669	0.887459
247.669	1.33
247.67	0.03
247.671	0.39506
247.672	0.827462
247.673	1.81
247.674	0.963455
247.676	0.706472
247.676	-0.476
247.677	-0.04
247.677	0.816463
247.678	2.08955
247.679	0.929457
247.681	-0.0820513
247.682	1.10445
247.683	1.468
247.684	1.17944
247.686	1.56716
247.686	1.70141
247.687	2.74
247.689	2.16039
247.69	-0.76259
247.69	-3.02
247.692	1.39343
247.693	1.89
247.693	0.424779
247.693	1.04478
247.697	1.9764
247.697	2.38
247.698	-0.885
247.698	2.27457
247.699	-0.895522
247.7	2.45
247.7	2.04
247.7	2.17
247.7	1.62
247.702	3.13754
247.702	2.42
247.703	1.43864
247.703	1.52966
247.703	1.2
247.704	2.56
247.704	-0.223881
247.705	2.18
247.706	1.61039
247.706	1.70441
247.708	1.74
247.709	-1.79104
247.712	-1.676
247.713	0.816
247.714	2.54
247.715	0.946972
247.715	2.47
247.716	2.71436
247.718	2.89075
247.719	-0.12987
247.72	1.21212
247.722	-0.373134
247.723	2.38
247.725	2.70431
247.725	2.1
247.725	3.58929
247.726	1.33843
247.728	2.5
247.729	1.61039
247.73	1.20354
247.731	-0.0753717
247.734	2.091
247.734	1.63
247.735	1.2
247.735	1.44143
247.737	-0.738462
247.738	2.4
247.738	1.56716
247.74	2.05539
247.744	1.77234
247.746	2.50165
247.747	3.576
247.747	0.76
247.748	2.66636
247.75	-0.207792
247.75	1.22
247.75	0.7
247.75	1.44
247.751	0.14
247.751	2.84435
247.752	3.42456
247.752	-0.4
247.753	1.83
247.754	2.44437
247.756	2.61194
247.757	1.8934
247.757	-0.08
247.76	1.58
247.761	1.19
247.762	0.94
247.762	-0.0909091
247.764	1.33
247.766	1.03
247.767	0.0205128
247.77	-0.402597
247.77	0.8
247.771	1.33
247.771	2.12814
247.771	2.03
247.772	2.16418
247.772	2.10314
247.772	0.39
247.773	2.84225
247.773	2.45
247.774	2.26615
247.774	2.54545
247.779	3.30092
247.78	1.06
247.781	1.9823
247.782	2.07
247.782	0.88
247.783	1.83206
247.783	2.22137
247.783	2.29008
247.783	2.38168
247.783	3
247.784	2.98507
247.786	1.86
247.787	2.211
247.787	1.14
247.789	0.93
247.791	2.33816
247.792	2.25
247.793	2.36
247.795	2.13
247.795	2.39816
247.796	1.52212
247.798	0.63
247.799	2.92
247.799	2.51983
247.799	2.57118
247.8	1.108
247.8	1.8
247.8	2.104
247.8	2.48205
247.8	2.78788
247.8	2.81955
247.8	2.90186
247.8	3.584
247.8	3.01
247.801	2.44917
247.802	2.84
247.802	0.88
247.802	2.28615
247.804	1.3
247.805	3.05
247.806	2.52818
247.807	2.57318
247.808	-0.402597
247.809	0.81
247.809	0.624239
247.811	2.66
247.812	2.37816
247.812	2.06761
247.813	1.01
247.814	2.30816
247.814	2.113
247.815	3.202
247.815	-0.035461
247.815	2.66219
247.815	2.49317
247.816	2.60718
247.819	1.87611
247.819	3.41
247.819	2.63519
247.822	2.72
247.822	2.73019
247.823	0.215827
247.824	3.07
247.826	2.72496
247.827	1.61039
247.828	3.06522
247.829	2.1
247.829	0.89
247.829	3.501
247.83	3.07
247.83	3.26724
247.83	3.85929
247.83	3.08
247.831	1.757
247.833	3.31
247.834	1.56
247.838	2.202
247.838	-1.45455
247.839	0.96
247.839	2.06
247.841	2.76106
247.844	3.904
247.845	1.65
247.846	1.659
247.848	3.21
247.848	3.31
247.849	3.68028
247.849	1.69726
247.851	4.2
247.852	2.46
247.854	0.44
247.854	2
247.858	0.18705
247.859	2.235
247.859	2.173
247.861	1.15
247.862	4
247.862	1.28
247.863	1.926
247.863	3.29983
247.864	2.29
247.867	-0.4
247.868	-0.207792
247.869	4.02
247.871	2.639
247.872	4.48241
247.873	3.01202
247.873	3.91
247.876	3.95
247.876	1.34
247.877	3.32743
247.878	3.11504
247.88	2.2
247.88	0.0555691
247.88	2.43
247.881	-1.18182
247.883	3.50442
247.884	2.856
247.884	3.75
247.888	2.49351
247.888	2.811
247.888	4.345
247.89	1.23839
247.891	3.4
247.891	3.01478
247.891	5.42843
247.892	3.1
247.892	0.86
247.893	2.86726
247.893	1.96
247.894	0.961832
247.894	1.07634
247.894	1.12214
247.894	1.25954
247.894	1.44275
247.894	1.69466
247.895	0.956558
247.896	3.73
247.899	0.03
247.9	1.2772
247.9	2.301
247.9	3.01744
247.9	3.22124
247.9	3.57522
247.9	5.26142
247.901	2.4
247.903	4.938
247.903	2.38
247.903	3.62807
247.903	3.113
247.905	2.1
247.906	3.50442
247.906	0.25974
247.907	4.54
247.907	1.4
247.908	1.09
247.91	4.68
247.911	5.0464
247.911	2
247.912	-0.46
247.913	3.13479
247.918	4.885
247.919	0.92769
247.919	2.04
247.92	1.75237
247.923	4.24425
247.924	1.09656
247.924	1.01
247.93	2.867
247.93	0.992806
247.931	3.28
247.932	3.033
247.933	2.115
247.933	1.29347
247.935	5.2
247.936	3.06
247.936	-0.012987
247.937	3.51759
247.937	2.51204
247.939	5.14
247.939	0.78
247.94	1.28058
247.94	1.48201
247.941	5.62345
247.942	2.328
247.944	2.7
247.946	3.19
247.947	4.89
247.947	4.71
247.948	0.307133
247.948	0.106383
247.949	2.01
247.949	1.68345
247.952	4.85
247.952	6.209
247.953	3.241
247.954	1.73
247.954	0.25
247.955	1.78359
247.955	0.89
247.955	1.09
247.956	2.27
247.956	2.1
247.956	5.3
247.958	0.87
247.959	1.51079
247.959	1.76978
247.96	3.54
247.96	3.95609
247.962	5.361
247.963	0.93
247.964	2.75325
247.965	1.15171
247.965	0.705036
247.968	0.71
247.968	0.94
247.969	2.19383
247.971	0.16
247.972	2.2695
247.972	1.11
247.972	1.49
247.973	2.84633
247.974	5.12
247.975	3.07965
247.976	1.43652
247.976	6.86856
247.976	2.32
247.976	4.888
247.977	1.08
247.977	3.763
247.977	-0.02
247.978	5.32
247.98	-0.82
247.98	2.12
247.98	1.6
247.982	0.298701
247.982	0.9
247.982	2.52
247.983	5.85
247.985	2.462
247.987	2.12389
247.987	-0.13
247.987	2.04
247.988	0.75
247.99	2.49
247.991	5.737
247.991	0.700241
247.992	2.12
247.994	1.97122
247.994	7.02
247.994	6.733
247.994	1.19
247.995	2.376
247.996	1.50127
247.996	7.17
247.998	1.94
247.998	0.700705
248	1.89
248	2.35
248	2.6
248	2.69065
248	2.78
248	4.067
248	4.20101
248	7.17
248	7.39
248.001	1.77038
248.002	2
248.004	0.68
248.006	2.01
248.006	5.741
248.008	6.74
248.009	1.98582
248.012	1.98
248.012	5.38
248.013	1.74
248.014	2.14388
248.015	3.189
248.015	3.99015
248.016	1.3
248.016	6.37
248.016	1.66658
248.017	2.64935
248.018	1.89
248.018	5.38
248.02	1.21
248.021	6.663
248.021	1.34752
248.025	5.38
248.025	1.88
248.025	0.503817
248.025	0.778626
248.025	1.00763
248.025	1.21374
248.025	1.53435
248.025	1.78626
248.025	1.87786
248.025	1.94656
248.025	2.08397
248.027	1.52212
248.029	3.207
248.029	2.12
248.029	3.8732
248.03	3.61
248.032	7.92
248.033	3.61702
248.034	5.06
248.035	2.18532
248.035	0.26
248.036	1.15
248.038	1.26
248.039	1.64
248.039	7.52
248.04	3.28
248.04	2.58
248.041	1.819
248.041	1.9
248.042	3.23
248.046	6.90357
248.046	1.205
248.047	6.78
248.048	1.39
248.05	1.62338
248.05	6.997
248.051	3.51
248.051	0.52
248.053	1.52
248.055	1.51807
248.055	6.7
248.056	3.12
248.057	3.22695
248.058	1.924
248.058	5.21
248.058	0.37
248.06	3.47
248.062	3.23
248.062	0.6
248.063	6.81
248.065	5.86247
248.065	3.776
248.066	2.64174
248.067	0.54
248.068	3.29
248.068	7.054
248.071	2.41624
248.071	6.55
248.072	3.7
248.072	0.43
248.074	5.31
248.075	0.215827
248.075	2.3
248.076	2.09343
248.076	6.76755
248.077	5.1133
248.078	3.48
248.078	1.88082
248.079	5.93
248.08	1.9003
248.082	6.31
248.083	3.684
248.083	0.03
248.083	4.53
248.085	2.04851
248.085	0.60177
248.085	0.3
248.087	5.65
248.087	3.654
248.089	3.733
248.089	0.26
248.089	5.91
248.095	5.99
248.096	3.446
248.097	0.95
248.098	1.03
248.098	5.91
248.1	-5.02
248.1	0.04
248.1	0.22
248.1	0.548379
248.1	0.930183
248.1	0.978786
248.1	2.90909
248.1	3.546
248.1	3.59542
248.1	3.8
248.1	4.87
248.1	4.96552
248.1	0.59
248.102	-0.247788
248.103	4.55
248.103	0.532374
248.105	4.778
248.106	3.394
248.109	-0.987013
248.109	-0.7
248.111	4.43
248.111	3.412
248.111	0.21
248.112	4.68
248.113	0.16
248.114	2.867
248.114	5.89
248.115	-3.83
248.116	0.84
248.116	2.942
248.117	1.47
248.118	3.12057
248.119	3.096
248.121	3.621
248.121	1.98974
248.122	3.8392
248.123	5.86
248.124	-0.42
248.126	1.936
248.128	3.174
248.129	2.925
248.135	-2.05
248.135	-0.56
248.136	2.96252
248.137	1.07792
248.137	-0.707965
248.138	-1.19
248.14	0.87
248.141	0.989
248.141	1.829
248.141	3.043
248.142	-0.29
248.142	2.83
248.143	0.7
248.144	4.36566
248.145	-0.31
248.145	-0.0719424
248.146	0.74
248.146	2.264
248.146	0.87
248.148	-0.992908
248.15	2.413
248.15	-0.6
248.15	2.161
248.15	3.46
248.153	0.698
248.154	0.28
248.158	3.51
248.16	0.319329
248.161	1.75
248.161	0.649351
248.161	1.087
248.162	-0.703518
248.164	0.137405
248.164	0.274809
248.164	0.618321
248.164	0.778626
248.164	0.51
248.166	3.57
248.168	-1.80296
248.169	0.783
248.17	-0.8
248.17	-0.70922
248.171	0.674
248.172	1.095
248.172	2.63
248.173	-0.28
248.173	-1.18
248.174	-1.83
248.175	0.694
248.177	-1.31206
248.178	0.6
248.179	0.02
248.181	-1.99224
248.182	0.649351
248.185	-0.09
248.185	0.909
248.187	0.32
248.188	0.55
248.188	-0.715
248.189	3.43
248.19	0.363636
248.194	-0.012
248.196	-0.597403
248.196	0.09
248.197	2.83
248.198	-1.01
248.2	-2.42
248.2	-0.12
248.2	0.35
248.2	0.453
248.2	1.3
248.2	0.32
248.2	1.69
248.201	-0.743363
248.201	1.26
248.202	0.73
248.205	1.47
248.205	2.25
248.205	1.49
248.206	1.52
248.208	0.535
248.209	1.3
248.21	1.43
248.212	1.16
248.212	1.42
248.212	0.274809
248.212	0.435115
248.214	-2.7
248.214	-1.11
248.214	-0.39
248.215	-0.427
248.216	0.15
248.218	-1.78
248.218	-2.6
248.219	0.98
248.219	0.732824
248.22	-0.11
248.221	1.39
248.221	0.292
248.224	0.7
248.225	0.56
248.225	-0.100719
248.226	-0.286
248.226	0.57
248.226	0.57
248.227	-0.422111
248.227	-1.73
248.227	-2.554
248.229	1.69
248.23	-2.5
248.232	-0.876
248.233	-1.8
248.234	-2.03
248.234	0.421616
248.235	0.16
248.235	0.82
248.235	0.51
248.236	-1.15
248.237	-1.12
248.237	1.42
248.241	-2.188
248.241	-1.41593
248.242	-2.22
248.242	-0.553
248.244	-1.77
248.245	-1.05961
248.247	-3.12
248.247	-0.463
248.248	-1.822
248.249	0.91
248.25	1.45641
248.25	1.19
248.251	-0.02
248.251	-1.84397
248.252	1.81
248.254	-0.474
248.254	-2.605
248.255	1.56
248.256	-1.16
248.258	-1.92
248.26	-0.414
248.26	1.65
248.263	1.49
248.264	-1.76991
248.265	-1.98
248.265	-1.34
248.265	-1.544
248.266	0.66
248.268	3.04
248.27	1.36
248.27	-0.471
248.272	-2.49
248.274	-2.668
248.277	0.618705
248.279	-2.06
248.281	-0.06
248.281	-0.828
248.282	-2.08
248.283	-2
248.284	-1.58
248.284	3.72
248.285	0.45
248.286	-1.57
248.287	-2.601
248.289	5.5
248.291	-1.653
248.292	3.21
248.293	-1.6
248.295	-1.92293
248.298	-0.6
248.299	0.48
248.299	-2.70421
248.299	-1.039
248.299	-2.5
248.3	-2.03896
248.3	3.6
248.301	-2.664
248.302	-2.4
248.308	-1.92
248.309	0.0247003
248.311	0.08
248.311	-1.257
248.312	-1.37
248.315	-0.408
248.318	-2.11
248.32	-2.22
248.322	-1.494
248.322	-1.87611
248.323	-1.407
248.323	0.320611
248.323	0.366412
248.323	0.480916
248.323	0.664122
248.324	-2.6
248.327	-0.49
248.328	-2.88
248.329	-0.859
248.331	-2.08753
248.332	-2.2
248.332	0.03
248.335	-2.31
248.338	-1.055
248.339	0.21
248.34	-1.33
248.341	0.19
248.342	-3.067
248.344	-2.55276
248.345	-1.861
248.349	-1.787
248.349	-1.72
248.352	-2.35
248.354	-1.56
248.354	-1.04
248.355	-1.66667
248.355	-2.7
248.355	-2.93
248.356	-1.486
248.357	0.01
248.359	-1.183
248.361	-2.571
248.364	-2.828
248.365	-1.52
248.365	-1.135
248.367	-1.76
248.369	-3.373
248.37	-2.46
248.37	-0.561151
248.371	-0.05
248.372	-1.82
248.372	-0.65
248.373	-1.522
248.374	-2.0885
248.374	-3.033
248.376	0.45
248.377	-0.0519481
248.377	-2.28
248.377	-3.805
248.378	0.06
248.379	-3
248.379	-1.7
248.382	-1.321
248.382	-2.797
248.383	0.176529
248.384	-3.51
248.384	-1.638
248.384	-1.717
248.386	-1.561
248.387	1.1
248.388	-2.625
248.388	-2.4
248.39	-2.448
248.391	-3.41
248.391	-2.26549
248.393	-2.02
248.393	-3.305
248.395	-1.6
248.398	-1.428
248.399	0.54
248.399	-0.572519
248.399	-0.229008
248.399	-0.160305
248.399	0.114504
248.399	0.29771
248.4	-5.08
248.4	-4.55
248.4	-4.19
248.4	-2.64764
248.4	-1.803
248.4	-1.50554
248.4	-1.39098
248.4	-0.69
248.4	0.406
248.4	0.537
248.4	-2.03896
248.404	-3.007
248.406	-2.586
248.407	-0.830553
248.408	-2.59296
248.409	0.41
248.409	-2.15
248.409	-0.93
248.41	-2.515
248.411	-1.85
248.412	-2.52649
248.414	-1.48936
248.415	-2.8
248.416	-0.047
248.418	-2.765
248.418	0.15
248.42	-2.055
248.42	-2.51327
248.421	-4.09
248.422	-1.48201
248.422	-1.08328
248.425	-0.079
248.426	-1.76
248.426	-2.767
248.427	-1.44
248.427	-2.14
248.429	-2.76
248.431	-1.655
248.431	0.11
248.431	0.263
248.432	-3.043
248.432	-0.267
248.434	0.58
248.435	0.601
248.436	-2.826
248.437	-1.64935
248.441	-3.86
248.443	-1.65
248.443	-4.21
248.443	-2.76106
248.443	-2.7
248.444	-2.827
248.445	-0.942718
248.445	-2.02
248.446	-3.07453
248.447	-0.343
248.452	-2.781
248.452	-3.07538
248.453	-1.46
248.454	-1.44
248.455	-1.959
248.456	-2.34
248.456	-0.593
248.457	0.71
248.458	0.853446
248.462	-3.64
248.463	-1.009
248.464	-3.151
248.464	0.309
248.464	-3.91
248.465	-1.76
248.465	-0.73
248.466	-1.65
248.469	0.09
248.47	0.98
248.471	-2.633
248.472	-1.99248
248.473	-1.16842
248.473	1.06
248.474	-1.74384
248.474	-1.84416
248.476	-2.731
248.48	-2.87
248.482	-2.45831
248.485	-2.575
248.486	-3.09
248.486	-0.186
248.486	-0.15
248.487	-1.29
248.487	-2.6
248.488	-0.591
248.488	-2.35
248.488	0.62
248.49	-3.47
248.492	-2.4
248.493	-2.36
248.493	-3.1
248.496	-1.77
248.499	0.31
248.499	-0.293
248.499	2.028
248.5	-0.076
248.501	-2.47788
248.502	0.136
248.505	-2.58
248.506	0.4
248.507	-1.937
248.511	-2.67
248.514	-0.092
248.514	-2.18
248.515	-0.536
248.517	-1.63121
248.522	-0.683
248.522	-1.84416
248.523	-0.121
248.525	-1.67775
248.528	-2.244
248.529	-3.43
248.529	0.41
248.529	-1.79
248.532	-1.84211
248.532	0.107732
248.532	0.45
248.532	-3.41
248.532	-2.3
248.537	-1.31
248.538	-0.206107
248.538	0.160305
248.538	0.480916
248.538	-1.659
248.539	-1.2766
248.54	-2.45
248.542	-1.74384
248.545	-2.67337
248.545	-1.16933
248.545	-3.31
248.546	-2.35
248.548	0.28
248.55	-3.56
248.55	-2.43
248.554	-0.443
248.554	-1.4
248.555	0.037
248.556	-1.72727
248.558	-2.848
[truncated: 5,492 more rows]

## Sheet: d238U-Sum
Age	d238U
-238400000	-0.152
-238500000	0.274
-239500000	-0.168
-240288000	-0.103
-240300000	0.14
-2.41235e+08	-0.18
-241500000	0.004
-241800000	-0.707
-242000000	-0.146
-2.43019e+08	0.147
-243600000	-0.412
-244000000	-0.383
-244100000	0.027
-2.44499e+08	-0.483
-2.44611e+08	-0.106
-2.44693e+08	-0.366
-245000000	-0.403
-245200000	-0.016
-246060000	-0.25
-2.46156e+08	-0.44
-2.46185e+08	-0.29
-2.46213e+08	-0.38
-2.46236e+08	-0.3
-246300000	-0.354
-2.46571e+08	-0.51
-246600000	-0.632
-2.46627e+08	-0.46
-2.4678e+08	-0.51
-2.46787e+08	-0.52
-246800000	-0.659
-2.46869e+08	-0.26
-2.46872e+08	-0.37
-246900000	-0.805
-246900000	-0.52959
-2.46928e+08	-0.3
-2.46945e+08	-0.647586
-2.46967e+08	-0.591992
-2.46989e+08	-0.643324
-247000000	-0.372
-2.47011e+08	-0.618101
-2.47034e+08	-0.500714
-2.47056e+08	-0.515455
-2.47063e+08	-0.32
-2.4708e+08	-0.404651
-247100000	-0.205
-2.47104e+08	-0.664538
-2.47126e+08	-0.01
-2.47126e+08	-0.427926
-2.47169e+08	-0.388336
-2.47173e+08	0.08
-247200000	-0.514
-247220000	-0.08
-2.4724e+08	-0.432043
-2.47286e+08	-0.43
-247300000	-0.464
-2.47321e+08	-0.32
-2.47334e+08	-0.464626
-2.47347e+08	-0.41
-2.47357e+08	-0.240267
-2.47366e+08	-0.3
-2.47383e+08	-0.285057
-2.47409e+08	-0.27
-2.47432e+08	-0.43
-2.4745e+08	-0.473062
-2.47471e+08	-0.45
-247500000	-0.326
-2.47507e+08	-0.43
-2.4751e+08	-0.363953
-2.47547e+08	-0.29
-2.47578e+08	-0.3
-2.47634e+08	-0.51
-2.47671e+08	-0.237636
-2.477e+08	0.04
-2.47715e+08	-0.355808
-2.47731e+08	-0.521143
-2.47738e+08	-0.49
-247780000	-0.23
-2.47782e+08	0.02
-247800000	-0.454228
-2.47809e+08	-0.344823
-2.47818e+08	-0.34
-2.47819e+08	-0.6
-2.47827e+08	-0.32
-247837500	-0.360972
-247862500	-0.452994
-2.47864e+08	-0.18
-2.47879e+08	-0.32
-247900000	-0.435918
-247900000	-0.310143
-2.47919e+08	-0.32
-2.47931e+08	-0.34
-247942500	-0.403236
-2.47946e+08	-0.24
-247972500	-0.346346
-2.4798e+08	-0.52
-247980000	-0.39
-247985000	-0.242213
-2.47992e+08	-0.05
-2.47998e+08	-0.381149
-2.48002e+08	-0.17
-248015000	-0.433056
-2.4803e+08	-0.18
-2.4804e+08	-0.17
-248040000	0.050216
-2.48042e+08	-0.3
-2.48056e+08	-0.19
-248057500	0.152267
-2.4806e+08	-0.19
-2.48062e+08	-0.2
-248065000	-0.329623
-2.48068e+08	-0.15
-248082500	-0.134348
-248088750	-0.332984
-248096250	-0.222162
-248100000	-0.38
-248100000	-0.213
-248106250	0.110758
-248111250	-0.700207
-2.48116e+08	-0.48
-248116250	-0.771623
-248121250	-0.590742
-248128750	-0.382211
-2.48136e+08	-0.308844
-248141250	-0.387634
-2.48145e+08	-0.61
-248146250	-0.357288
-248150000	-0.398011
-2.48161e+08	-0.485282
-2.48164e+08	-0.51
-2.48172e+08	-0.492824
-2.48181e+08	-0.387381
-2.48188e+08	-0.831473
-2.4822e+08	-0.49
-2.48226e+08	-0.694594
-2.48254e+08	-0.529301
-2.48281e+08	-0.39
-2.48299e+08	-0.702321
-2.48311e+08	-0.596787
-2.48322e+08	-0.816965
-2.48338e+08	-0.82068
-2.48341e+08	-0.6
-2.48346e+08	-0.468
-2.48365e+08	-0.830321
-2.48378e+08	-0.57
-2.48382e+08	-0.538153
-2.48384e+08	-0.516
-2.48398e+08	-0.581843
-2.48431e+08	-0.831525
-2.48464e+08	-0.66352
-2.48499e+08	-0.67
-2.48507e+08	-0.63251
-2.48529e+08	-0.59
-248558000	-0.064
-2.48559e+08	-0.51
-2.48574e+08	-0.42
-2.48589e+08	-0.50419
-2.48589e+08	-0.49
-248600000	-0.362
-2.48642e+08	-0.49
-2.48649e+08	-0.40115
-2.48676e+08	-0.551723
-2.48704e+08	-0.219619
-2.48723e+08	-0.625
-2.48736e+08	-0.700404
-248740000	-0.414
-2.48764e+08	-0.447257
-2.48829e+08	-0.494013
-2.48853e+08	-0.42
-2.48855e+08	-0.544889
-2.48856e+08	-0.534066
-2.48878e+08	-0.41096
-248900000	-0.669876
-2.48915e+08	-0.492
-2.48938e+08	-0.457
-2.48973e+08	-0.53
-2.49003e+08	-0.45
-2.49082e+08	-0.17
-2.49184e+08	-0.41
-2.49187e+08	-0.418249
-2.49188e+08	-0.416
-2.49242e+08	-0.374045
-2.49258e+08	-0.463
-2.49274e+08	-0.356027
-2.49348e+08	-0.432006
-2.49455e+08	-0.419
-2.4956e+08	-0.29
-249600000	-0.399
-2.49641e+08	-0.500395
-2.49793e+08	-0.46
-2.49878e+08	-0.500806
-249900000	-0.266
-2.49913e+08	-0.59458
-2.49953e+08	-0.499808
-2.4997e+08	-0.510371
-2.49977e+08	-0.682199
-2.49985e+08	-0.52208
-2.49993e+08	-0.531311
-250000000	-0.324
-250000000	-0.324
-250000000	-0.324
-2.50001e+08	-0.49176
-2.50002e+08	-0.581178
-2.50007e+08	-0.508821
-2.50013e+08	-0.433612
-2.50016e+08	-0.532
-2.50021e+08	-0.442396
-2.50029e+08	-0.442215
-2.50053e+08	-0.460675
-2.50062e+08	-0.484
-2.50064e+08	-0.524999
-2.50083e+08	-0.386174
-2.50085e+08	-0.505218
-2.50088e+08	-0.474886
-2.501e+08	-0.50712
-2.50105e+08	-0.676817
-2.50122e+08	-0.468921
-2.50131e+08	-0.67
-2.50141e+08	-0.456229
-2.50155e+08	-0.561068
-2.50158e+08	-0.529682
-2.50162e+08	-0.557364
-2.50171e+08	-0.591
-2.50174e+08	-0.556878
-2.50178e+08	-0.628895
-2.50203e+08	-0.3
-2.50207e+08	-0.557705
-2.50259e+08	-0.477
-2.50288e+08	-0.521365
-2.50292e+08	-0.454
-2.50318e+08	-0.55916
-2.50341e+08	-0.770895
-2.50369e+08	-0.493
-2.50372e+08	-0.734361
-250400000	-0.428
-2.50418e+08	-0.681588
-2.50446e+08	-0.518173
-2.50454e+08	-0.534942
-2.50469e+08	-0.625608
-2.50477e+08	-0.617842
-2.50481e+08	-0.344
-250500000	-0.694871
-250500000	-0.0288206
-2.50575e+08	0.174643
-250600000	-0.537028
-2.50648e+08	-0.202336
-250700000	-0.463724
-2.50716e+08	-0.220324
-250721000	-0.411675
-2.50728e+08	-0.555
-2.50779e+08	-0.132825
-250795000	-0.521249
-250800000	-0.443
-2.50852e+08	-0.0599811
-2.50879e+08	-0.397036
-250900000	-0.291378
-250906000	-0.561086
-2.50924e+08	0.108895
-2.5094e+08	-0.337082
-2.50976e+08	-0.506
-2.50987e+08	-0.508884
-251000000	-0.547
-251017000	-0.411553
-2.51024e+08	-0.357123
-2.51069e+08	-0.612
-251090000	-0.464948
-2.51106e+08	-0.340101
-2.51146e+08	-0.408336
-2.51147e+08	-0.587
-2.5118e+08	-0.0506942
-2.51183e+08	-0.452407
-2.51229e+08	-0.370442
-2.51242e+08	-0.562
-251275000	-0.495329
-2.51277e+08	-0.726
-2.51296e+08	0.0191161
-2.51321e+08	-0.156331
-2.51352e+08	-0.478373
-2.51385e+08	-0.261015
-251389000	-0.629718
-2.51423e+08	-0.716
-2.51423e+08	-0.693638
-2.51447e+08	-0.642692
-2.51448e+08	-0.548303
-251459000	-0.676396
-2.51484e+08	-0.512815
-251490000	-0.473577
-2.51504e+08	-0.538
-251533000	-0.685445
-2.51545e+08	-0.693602
-2.51557e+08	-0.634035
-2.51588e+08	-0.509883
-2.51616e+08	-0.651266
-2.51639e+08	-0.779805
-251640000	-0.767384
-2.51647e+08	-0.587173
-2.51658e+08	-0.438409
-2.51689e+08	-0.314952
-251700000	-0.564
-251710000	-0.63
-2.51733e+08	-0.314589
-2.51735e+08	-0.64
-2.51751e+08	-0.59
-2.51757e+08	-0.425583
-2.51766e+08	-0.47
-2.51771e+08	-0.582342
-2.51777e+08	-0.7
-2.5179e+08	-0.63
-2.51791e+08	-0.534371
-2.51795e+08	-0.77
-2.51798e+08	-0.778
-2.51808e+08	-0.49
-2.5181e+08	-0.460599
-2.5181e+08	-0.36801
-2.51813e+08	-0.72
-2.51819e+08	-0.318436
-2.51826e+08	-0.79
-2.51827e+08	-0.487245
-2.51829e+08	-0.7
-2.51834e+08	-0.62
-2.51841e+08	-0.62
-2.51852e+08	-0.71
-2.51854e+08	-0.682329
-2.51856e+08	-0.75
-2.51861e+08	-0.63381
-251870000	-0.35837
-2.51872e+08	-0.589806
-2.51875e+08	-0.53537
-251875000	-0.701
-2.51877e+08	-0.538643
-2.51879e+08	-0.147995
-2.5188e+08	-0.324776
-2.51883e+08	-0.38105
-2.51885e+08	-0.519066
-2.51886e+08	-0.330664
-2.51887e+08	-0.238387
-2.51888e+08	-0.40961
-2.51889e+08	-0.32118
-2.51889e+08	-0.57
-2.5189e+08	-0.58
-2.5189e+08	-0.03607
-2.51891e+08	-0.33656
-2.51892e+08	-0.25696
-2.51893e+08	-0.28618
-2.51894e+08	-0.34253
-2.51894e+08	-0.50943
-2.51897e+08	-0.68
-2.51897e+08	-0.35654
-2.51897e+08	-0.29113
-2.51897e+08	-0.759818
-2.51898e+08	-0.3548
-2.51898e+08	-0.20036
-2.51898e+08	-0.26632
-2.51898e+08	-0.357154
-2.51898e+08	-0.329831
-2.51899e+08	-0.276044
-2.519e+08	-0.66
-2.519e+08	-0.340479
-2.51901e+08	-0.30104
-2.51901e+08	-0.271473
-2.51902e+08	-0.36087
-251902000	-0.416295
-2.51905e+08	-0.64
-2.51908e+08	-0.101399
-2.51909e+08	-0.73
-2.51911e+08	-0.64
-2.51913e+08	-0.78
-2.51914e+08	-0.48
-2.51914e+08	-0.77
-2.51915e+08	-0.234463
-2.51915e+08	-0.46
-2.51917e+08	-0.64
-2.51917e+08	-0.276135
-2.51921e+08	-0.559087
-2.51924e+08	-0.320203
-2.51924e+08	0.15
-2.51929e+08	0.14
-2.51929e+08	-0.24
-2.51933e+08	-0.531598
-2.51934e+08	-0.304523
-2.51936e+08	-0.58
-251939000	-0.64635
-2.5194e+08	-0.76
-251940000	-0.551
-2.5194e+08	-0.316963
-2.51945e+08	-0.309143
-2.51949e+08	-0.36
-2.51949e+08	-0.742355
-2.51955e+08	-0.641418
-2.51956e+08	-0.156
-2.51966e+08	-0.104
-2.51971e+08	-0.48
-2.51975e+08	-0.37687
-2.51977e+08	-0.273668
-2.51984e+08	-0.04
-2.51985e+08	-0.220287
-2.51986e+08	-0.543058
-2.51987e+08	0.05
-2.51989e+08	-0.829069
-2.51992e+08	-0.45
-2.51996e+08	-0.39
-252000000	-0.3
-2.52002e+08	-0.247509
-2.52006e+08	-0.262481
-2.52011e+08	-0.390627
-252013000	-0.592705
-2.52015e+08	-0.226
-2.52016e+08	-0.350547
-2.52021e+08	-0.266591
-2.52032e+08	-0.238916
-2.52043e+08	-0.282755
-252050000	-0.413275
-2.52051e+08	-0.359
-2.52058e+08	-0.481232
-2.52058e+08	-0.071
-2.52065e+08	-0.175632
-2.52069e+08	0.0948354
-252070000	-0.014
-252080000	-0.18
-2.52094e+08	-0.199
-2.52094e+08	-0.208857
-2.52094e+08	-0.373175
-252100000	-0.322239
-252100000	-0.263
-2.52107e+08	-0.410531
-2.52108e+08	0.145404
-2.52114e+08	0.190162
-2.52122e+08	-0.265
-2.52137e+08	0.0103858
-2.52151e+08	-0.105
-2.52155e+08	-0.199383
-2.52177e+08	-0.535365
-2.52191e+08	-0.250573
-2.52199e+08	-0.326718
-2.52229e+08	-0.029
-2.52257e+08	-0.061
-2.52263e+08	-0.562641
-2.52264e+08	-0.342698
-2.52284e+08	-0.448743
-2.52287e+08	0.0519708
-252300000	-0.189
-2.52341e+08	-0.114504
-2.52369e+08	-0.37525
-2.52425e+08	-0.422285
-2.5246e+08	-0.306187
-252500000	-0.575
-2.52512e+08	-0.310276
-2.52554e+08	-0.0418253
-2.52672e+08	-0.315176
-2.52702e+08	-0.210711
-2.52718e+08	-0.167063
-2.5281e+08	-0.130031
-2.52817e+08	0.0150484
-2.52856e+08	-0.0332784
-252880000	-0.115644
-2.52999e+08	-0.19431
-2.5305e+08	-0.197405
-2.53185e+08	-0.132456
-2.53676e+08	-0.11572
-2.53774e+08	-0.0721045
-254140000	0.0667192
-2.54506e+08	-0.1592
-2.54752e+08	-0.205748
-2.54845e+08	-0.0548286
-2.54935e+08	0.0543798
-2.55217e+08	-0.135175
-2.56102e+08	-0.174099
-2.56307e+08	-0.234703
-2.56705e+08	0.0251829

## Sheet: d18O-Sum
Age	d18O
-202040000	20.39
-202750000	19.99
-203460000	19.86
-204170000	19.99
-204880000	20.19
-205590000	19.99
-205590000	20.02
-206300000	19.74
-207010000	19.68
-207720000	19.77
-209460000	20.01
-209460000	19.96
-209700000	20.76
-209940000	19.26
-210180000	20.23
-210420000	19.83
-210660000	19.06
-210890000	19.87
-211130000	20.05
-211370000	20.46
-211610000	19.24
-211850000	19.89
-212090000	19.11
-212330000	20.42
-212570000	19
-212810000	20.55
-213050000	19.83
-213280000	18.56
-213520000	18.29
-214000000	19.25
-214960000	19
-216190000	20.14
-217420000	19.99
-221870000	20.66
-226000000	20.56
-227000000	19.81
-228530000	20.69
-228710000	19.05
-229070000	19.31
-231050000	18.95
-232310000	19.16
-233570000	20.11
-234290000	20.06
-235010000	20.06
-235190000	20.09
-235250000	20.07
-235910000	19.96
-236000000	20.25
-236450000	19.91
-237000000	20.44
-237000000	20.36
-237300000	19.18
-237600000	19.22
-237900000	20.35
-238200000	19.42
-238500000	19.52
-238800000	18.91
-239440000	20
-239790000	19.41
-240130000	18.33
-240820000	18.31
-241500000	20.7
-241500000	19.9
-241500000	19.73
-241500000	18.37
-241500000	19.4
-2.41774e+08	19.3
-2.42066e+08	20.13
-2.42066e+08	19.4
-2.42631e+08	18.42
-2.42868e+08	18.51
-2.43325e+08	17.99
-2.44146e+08	19.11
-2.44328e+08	19.32
-2.44465e+08	19.61
-2.44602e+08	19.41
-2.44967e+08	19.29
-2.45286e+08	19.13
-2.45332e+08
-2.45423e+08
-2.45514e+08
-2.45514e+08	19.2
-2.45514e+08	19.6
-2.45605e+08	19.3
-2.45952e+08	19.4
-2.46016e+08
-2.46061e+08	18.96
-2.46153e+08	19.22
-2.46198e+08
-2.46198e+08	18.65
-2.46244e+08	19.27
-2.46271e+08	19.6
-2.46289e+08	18.8
-2.46353e+08	19.6
-2.46426e+08
-2.4649e+08	19.4
-2.46518e+08
-2.46563e+08	19.4
-2.46682e+08
-246700000
-246700000	19.5
-2.46717e+08	19.7
-2.46743e+08	19.5
-2.46743e+08
-2.46743e+08
-2.46743e+08
-2.46743e+08	19.1
-2.46743e+08
-2.46787e+08	18.7
-2.46796e+08	18.8
-2.46824e+08
-2.46839e+08	18.8
-2.46849e+08
-2.46852e+08	19.1
-2.46857e+08	18.8
-2.46873e+08
-2.46873e+08
-2.46898e+08
-2.46898e+08
-246900000	18.8
-2.46923e+08
-2.46923e+08
-2.46939e+08	18.6
-2.46948e+08
-2.46961e+08	18.5
-2.46961e+08
-2.46973e+08	18.2
-2.46997e+08
-2.46997e+08
-2.47009e+08	18.6
-2.47009e+08	19.1
-2.47022e+08
-2.47048e+08	19.8
-2.47057e+08	19
-2.47178e+08	18.5
-2.47183e+08	18.5
-2.47183e+08	18.6
-2.47222e+08	18.6
-2.4723e+08	18.6
-2.47296e+08	18.5
-2.4733e+08	18.5
-2.47361e+08	18.6
-2.47439e+08	18.8
-2.47643e+08	18.1
-2.47648e+08	19
-2.47774e+08	19.1
-2.47826e+08	19.2
-2.47922e+08	18.5
-2.47952e+08	18.9
-2.48013e+08	17.9
-2.48043e+08	18.8
-2.48074e+08	18.8
-2.48083e+08	17.8
-2.48091e+08	18.8
-248100000	17.8
-2.48146e+08	18.2
-2.48168e+08	17.8
-2.48283e+08	17.6
-2.48328e+08	17.6
-2.48374e+08	17.4
-2.48442e+08	18.5
-2.48648e+08	18.6
-2.48693e+08	18
-2.48739e+08	17.9
-2.48785e+08	17.8
-2.48853e+08	17.5
-2.48899e+08	18.7
-2.49013e+08	17.9
-2.49195e+08	17.8
-2.49195e+08	18.7
-2.49227e+08	17.6776
-2.49355e+08	18.5
-2.49424e+08	19.1
-2.49606e+08	18.6
-2.49697e+08	18.9
-2.4972e+08	18.6
-2.49766e+08	19.2
-249880000	18.7
-249880000	19.5
-2.49955e+08	17.7948
-2.50024e+08	19
-2.50024e+08	19
-2.50111e+08	19
-2.50226e+08	18.9
-2.50226e+08	19.4
-2.50399e+08	18.8
-2.50473e+08	18.1808
-2.50515e+08	18.8
-2.50573e+08	18.3
-2.50861e+08	17.9
-250890000	18.3
-2.50946e+08	18.7103
-251092000	19.9
-2.51236e+08	18.7
-2.51323e+08	19.3
-2.51332e+08	18.5
-2.51394e+08	18.2195
-2.51439e+08	18.1625
-251496000	19
-2.51558e+08	17.8262
-2.51558e+08	17.6347
-2.51593e+08	18.6639
-2.51611e+08	17.58
-2.51628e+08	18.2663
-2.5164e+08	18.8
-2.51658e+08
-2.51662e+08
-2.51698e+08
-2.51698e+08
-2.51727e+08	19.3
-2.51727e+08	19.4
-2.51728e+08
-2.51758e+08
-2.51758e+08
-2.51758e+08
-2.51778e+08
-2.51793e+08
-2.51795e+08
-2.51813e+08	19
-2.5182e+08
-2.5182e+08
-2.51827e+08
-2.51827e+08
-2.51831e+08
-2.51832e+08
-2.51832e+08
-2.51833e+08
-2.51842e+08
-2.51842e+08	19.4
-2.51842e+08	20.4
-2.51842e+08	19.5
-2.51842e+08	19.4
-2.51853e+08
-2.51856e+08
-2.51857e+08	20
-2.51866e+08
-2.51868e+08
-2.51868e+08
-2.51869e+08
-2.51869e+08
-2.51869e+08
-2.51871e+08	18.9
-2.51876e+08
-2.51876e+08
-2.51876e+08
-2.51882e+08
-2.51886e+08
-2.51886e+08
-2.51887e+08
-2.51887e+08
-2.51892e+08
-2.51892e+08
-2.51896e+08
-2.51896e+08
-2.51897e+08
-251900000	19.5
-251900000	20.4
-251900000	19.3
-2.51903e+08
-2.51903e+08
-2.51903e+08
-2.51903e+08
-2.51903e+08
-2.51903e+08
-2.51903e+08
-2.51908e+08
-2.51908e+08
-2.51908e+08
-2.51908e+08
-2.51908e+08
-251910000	20
-2.51912e+08
-2.51917e+08
-2.51917e+08
-2.51918e+08
-2.51918e+08
-251920000	21.4
-2.51921e+08
-2.51921e+08
-2.51921e+08
-2.51924e+08
-2.51924e+08
-251924100
-2.51925e+08
-2.51929e+08
-2.51929e+08
-2.51932e+08
-2.51936e+08
-2.51936e+08
-2.51939e+08
-2.51939e+08
-2.51941e+08
-2.51941e+08
-251941000
-2.51941e+08
-2.51942e+08
-2.51943e+08
-2.51943e+08
-2.51944e+08
-2.51945e+08
-2.51945e+08
-2.51947e+08
-2.51948e+08
-2.51948e+08
-2.51948e+08
-2.51949e+08
-2.51949e+08
-2.51952e+08
-2.51955e+08
-2.51955e+08
-2.51958e+08
-2.51958e+08
-2.51958e+08
-2.51959e+08
-2.51959e+08
-2.51961e+08
-2.51964e+08
-251965294	20.9
-2.51966e+08
-2.51968e+08
-2.5197e+08
-2.51971e+08
-251970588	21.3
-2.51972e+08
-2.51973e+08
-2.51974e+08
-2.51974e+08
-2.51975e+08
-2.51975e+08
-2.51975e+08
-2.51975e+08
-2.51975e+08
-251975882	21.3
-251975882	20.6
-2.51976e+08	19.652
-2.51981e+08	20.7134
-251981176	21.6
-2.51982e+08	19.1095
-2.51982e+08	19.4424
-2.51983e+08	21.3676
-251986470	21
-251986470	21.2
-251986470	21.2
-2.51989e+08	19.4518
-2.51991e+08	21.0903
-251991764	21.1
-2.51996e+08	19.7565
-2.51996e+08	19.929
-2.51996e+08	19.4786
-2.51997e+08	20.6748
-251997058	21.4
-2.51999e+08	19.8329
-2.52002e+08	21.5361
-252002352	21.4
-2.52004e+08	20.8332
-2.52006e+08	20.2707
-252007646	21.6
-2.52009e+08	20.5064
-2.52011e+08	21.0235
-252012940	21
-2.52018e+08	19.623
-2.52018e+08	19.5811
-252018234	21.2
-2.52019e+08	21.4447
-2.52023e+08	19.5209
-2.52023e+08	19.8365
-2.52023e+08	21.5469
-252023528	21.2
-2.52028e+08	21.4486
-252028822	21
-2.52029e+08	19.8871
-2.52029e+08	19.2831
-2.52031e+08	20.613
-252034116	20.7
-252034116	21
-252039410	20.7
-252039410	21.6
-252039410	21.2
-2.52041e+08	21.3391
-252044704	21.2
-2.52049e+08	22.0984
-252050000	21.3
-252053300	21.5
-2.52055e+08	19.7703
-252056600	22
-2.52057e+08	20.0519
-252059900	22
-252063200	21.9
-252066000	19.5716
-252066000	19.3992
-252066500	22.3
-252070000	22.3
-2.52071e+08	20.9221
-252075000	21.3
-252080000	21.8
-2.52082e+08	20.534
-252085000	21.6
-252090000	21.3
-2.5211e+08	21.8272
-2.52125e+08	20.7673
-2.52128e+08	21.5621
-2.52135e+08	20.3175
-2.52142e+08	20.8
-252148080	20.3
-2.52153e+08	21.724
-2.52168e+08	20.6367
-2.52168e+08	19.9178
-2.52173e+08	21.9401
-2.52175e+08	20.5424
-2.52178e+08	21.2
-2.52188e+08	20.1
-2.52189e+08	21.9
-2.52194e+08	21.0342
-2.52218e+08	20.5228
-252220000	20
-2.52221e+08	20.3667
-2.52225e+08	21.4
-2.52245e+08	21.0189
-2.52249e+08	21.6
-2.52274e+08	19.0757
-2.52274e+08	19.6056
-2.52287e+08	21.9
-2.52292e+08	21.5895
-2.52308e+08	20.2475
-2.52312e+08	20.1
-2.52316e+08	20.5
-2.52321e+08	21.4393
-2.52326e+08	22.4518
-2.52352e+08	21.9722
-2.52354e+08	21.2
-2.52364e+08	21.4708
-2.52365e+08	20.9
-2.52379e+08	19.4
-2.52384e+08	20.9
-2.52398e+08	21.8059
-2.52409e+08	19.16
-2.52415e+08	20.1
-2.52419e+08	20.5
-2.52427e+08	19.01
-2.52432e+08	21.6738
-2.5244e+08	19.7
-2.52445e+08	21.6
-2.52449e+08	18.42
-2.52478e+08	21.5294
-2.52481e+08	21.1646
-2.52494e+08	21.2718
-2.52506e+08	19.1
-2.52507e+08	21.4417
-2.52536e+08	20.6
-2.52542e+08	21.2685
-2.52566e+08	19.48
-2.52571e+08	20.9519
-2.52574e+08	21.3341
-2.52582e+08	20.4
-2.52593e+08	21.9
-2.52601e+08	21.6879
-2.52602e+08	21.8
-2.5264e+08	21.2508
-2.52644e+08	21.5084
-2.52651e+08	20.3
-2.52667e+08	20.6524
-2.52673e+08	21.2467
-2.5269e+08	19.9
-2.52701e+08	19.56
-2.52711e+08	22.3
-2.5272e+08	20.6595
-2.52786e+08	21.045
-2.52836e+08	20.1
-2.52839e+08	21.085
-2.52855e+08	20.972
-2.52869e+08	21.5804
-2.52889e+08	19.32
-2.52893e+08	20.4
-2.52897e+08	21.9935
-2.52918e+08	21.8067
-2.52937e+08	22.2868
-2.52962e+08	21.4658
-2.52972e+08	21.1798
-2.52978e+08	20.2
-2.53031e+08	20
-2.53032e+08	21.0517
-2.5305e+08	20.7
-2.53058e+08	21.0832
-2.53065e+08	21.3222
-2.53076e+08	21.3098
-2.53089e+08	20.3
-2.53089e+08	21.2357
-2.53099e+08	21.6
-2.53111e+08	21.2804
-2.53119e+08	20.575
-2.5313e+08	20.6
-2.53131e+08	21.2998
-2.53145e+08	20.781
-2.53173e+08	21.4
-2.53196e+08	21.3
-2.53235e+08	20.1
-2.53252e+08	21.3302
-2.53253e+08	21.6697
-2.53286e+08	22
-2.53288e+08	21.2869
-2.53304e+08	21.1364
-2.53307e+08	19.9
-2.53346e+08	21.8
-2.53347e+08	21.3
-2.53352e+08	20.7211
-2.53371e+08	21.4397
-2.53371e+08	20.7915
-2.53393e+08	20.7178
-2.5342e+08	21.0271
-2.53451e+08	21.1503
-2.53456e+08	20.5483
-2.53488e+08	21.1027
-2.53494e+08	19.8
-2.53531e+08	21.4404
-2.53544e+08	20.4284
-2.53544e+08	21.2539
-2.53562e+08	21.5
-2.53601e+08	20.7031
-2.53617e+08	19.5
-2.53624e+08	20.3942
-2.53644e+08	21.3
-2.53645e+08	20.9606
-2.53654e+08	20.778
-2.53661e+08	19.9
-2.53681e+08	20.9506
-253692000	20.9
-2.53712e+08	20.8537
-2.53717e+08	19.8
-2.53743e+08	19.8443
-2.53754e+08	22.1
-2.53777e+08	21.5
-2.53792e+08	20.4127
-2.538e+08	20.3
-2.53816e+08	20.5438
-2.53833e+08	20.335
-2.5385e+08	20.61
-2.53856e+08	22
-2.53867e+08	21.3
-2.53881e+08	22
-2.53894e+08	21.4
-2.53898e+08	20.9
-2.53911e+08	20.9
-2.53914e+08	21.0426
-2.53918e+08	21.2
-2.53921e+08	20.7
-2.53933e+08	20.9
-2.53954e+08	19.7
-2.53956e+08	21.1
-2.53956e+08	20.4921
-2.53977e+08	20.8179
-2.53999e+08	21.2
-2.54008e+08	20.2077
-2.54009e+08	21.6
-2.54019e+08	20.9
-2.5402e+08	20.3502
-2.54027e+08	20.1616
-2.54033e+08	20.1246
-2.54037e+08	19.9067
-2.54042e+08	20.0457
-2.54047e+08	19.8052
-2.54049e+08	20.4
-2.54062e+08	20.2877
-2.54069e+08	19.5898
-2.54075e+08	20.6
-2.54093e+08	21.4
-2.54096e+08	20.9
-2.54111e+08	21
-2.54115e+08	19.2048
-254140000	19.8
-254140000	20.6
-254200000	19.2595
-2.54208e+08	19.7432
-2.54212e+08	19.2536
-2.54256e+08	19.7839
-2.54287e+08	19.9
-254300000	20.1
-2.54301e+08	21.6
-2.54426e+08	19.65
-254460000	20.3
-254499300	21.6
-254518200	21.9
-254597400	22
-254722000	18.59
-254736000	21.1
-254736000	20.4
-254895000	20.5
-255312720	20.2
-255391920	19.5
-255550000	19.3
-2.55621e+08	20.8
-255621600	20.6
-255711360	20.8
-255847320	21.1
-2.55848e+08	20.3
-255939600	20.4
-255996480	20.8
-256102080	20.9
-256215000	20
-256292160	21.1
-2.56303e+08	19.8
-256347600	19.2
-256430000	19.9
-256520000	19.8
-256572000	20.8
-256643280	20
-256700000	19.8
-256700000	20
-256748880	20.2
-2.5681e+08	19.8
-256855200	19.8
-256915200	20.4
-256928400	19.8
-256968000	19.8
-257057760	19.5
